# Supplementary material for: YTHDF1 impacts cardiomyocyte differentiation by regulating the TET2 mRNA
Source: PLoS One. 2026 May 15;21(5):e0349040. doi: 10.1371/journal.pone.0349040 (PMC13178915; doi:10.1371/journal.pone.0349040)
Supplement: S4 Table — (XLSX) [file pone.0349040.s002.xlsx]

## Sheet: Sheet1
gene_id		NC1_FPKM	NC2_FPKM	KD1_FPKM	KD2_FPKM	GeneSymbol	Description
ENSRNOG00000000001		3.1	2.13	3.46	2.83	Arsj	arylsulfatase family%2C member J [Source:RGD Symbol%3BAcc:1307640]
ENSRNOG00000000007		0	0	0	0	Gad1	glutamate decarboxylase 1 [Source:RGD Symbol%3BAcc:2652]
ENSRNOG00000000008		0	0	0	0	Alx4	ALX homeobox 4 [Source:RGD Symbol%3BAcc:1310201]
ENSRNOG00000000009		0.1	0	0	0	Tmco5b	transmembrane and coiled-coil domains 5B [Source:RGD Symbol%3BAcc:1561237]
ENSRNOG00000000010		0	0	0	0	Cbln1	cerebellin 1 precursor [Source:RGD Symbol%3BAcc:1562813]
ENSRNOG00000000012		0	0	0	0	Tcf15	transcription factor 15 [Source:RGD Symbol%3BAcc:1308464]
ENSRNOG00000000017		27.7	17.9	27.56	15.12	Steap1	STEAP family member 1 [Source:RGD Symbol%3BAcc:1311543]
ENSRNOG00000000021		0	0	0	0	AABR07061902.1	F-box/LRR-repeat protein 14-like [Source:RGD Symbol%3BAcc:11478102]
ENSRNOG00000000024		44.5	56.1	45.5	59.89	Hebp1	heme binding protein 1 [Source:RGD Symbol%3BAcc:1304581]
ENSRNOG00000000033		7.99	5.67	7.7	6.5	Tmcc2	transmembrane and coiled-coil domain family 2 [Source:RGD Symbol%3BAcc:1311960]
ENSRNOG00000000034		21.69	24.67	22.14	23.72	Nuak2	NUAK family kinase 2 [Source:RGD Symbol%3BAcc:1359167]
ENSRNOG00000000035		0	0	0	0	Tmed11	transmembrane emp24 protein transport domain containing 11 [Source:RGD Symbol%3BAcc:1588776]
ENSRNOG00000000036		0.06	0.02	0.04	0.02	Klhdc8a	kelch domain containing 8A [Source:RGD Symbol%3BAcc:1305132]
ENSRNOG00000000040		11.48	10.1	9.83	8.81	RGD1304622	similar to 6820428L09 protein [Source:RGD Symbol%3BAcc:1304622]
ENSRNOG00000000041		0.47	0.6	0.44	0.46	Slc26a1	solute carrier family 26 member 1 [Source:RGD Symbol%3BAcc:620136]
ENSRNOG00000000042		20.9	18.46	17.72	19.03	Xpr1	xenotropic and polytropic retrovirus receptor 1 [Source:RGD Symbol%3BAcc:1306554]
ENSRNOG00000000043		12.14	18.98	15.31	30.29	Idua	alpha-L-iduronidase [Source:RGD Symbol%3BAcc:1310943]
ENSRNOG00000000044		4.82	7.6	5.51	8.1	Tmem175	transmembrane protein 175 [Source:RGD Symbol%3BAcc:1309712]
ENSRNOG00000000047		70.26	97.66	62.55	78.48	Cd82	Cd82 molecule [Source:RGD Symbol%3BAcc:69070]
ENSRNOG00000000048		24.05	28.31	25.72	31.25	Gak	cyclin G associated kinase [Source:RGD Symbol%3BAcc:621589]
ENSRNOG00000000053		4.59	4.91	4.42	4.2	-	-
ENSRNOG00000000054		22.89	17.1	19.72	17.14	Abhd8	abhydrolase domain containing 8 [Source:RGD Symbol%3BAcc:1305693]
ENSRNOG00000000055		0	0	0	0	Fcrl6	Fc receptor-like 6 [Source:RGD Symbol%3BAcc:1563939]
ENSRNOG00000000062		28.7	24.09	19.39	14.6	Pcgf3	polycomb group ring finger 3 [Source:RGD Symbol%3BAcc:1311479]
ENSRNOG00000000064		12.7	17.41	8.19	12.23	Atp5me	ATP synthase membrane subunit e [Source:RGD Symbol%3BAcc:621377]
ENSRNOG00000000065		0	0	0	0	Pde6b	phosphodiesterase 6B [Source:RGD Symbol%3BAcc:1311039]
ENSRNOG00000000066		20.34	21.25	20.76	22.2	Fbxo28	F-box protein 28 [Source:RGD Symbol%3BAcc:1304584]
ENSRNOG00000000068		25.4	27.31	26.33	28.08	Ppp2r5a	protein phosphatase 2%2C regulatory subunit B'%2C alpha [Source:RGD Symbol%3BAcc:1308022]
ENSRNOG00000000070		32.41	28.29	30.53	27.92	Dr1	down-regulator of transcription 1 [Source:RGD Symbol%3BAcc:1305201]
ENSRNOG00000000073		18.75	15.86	18.9	17.17	Tmed5	transmembrane p24 trafficking protein 5 [Source:RGD Symbol%3BAcc:1359437]
ENSRNOG00000000075		11.36	7.19	9.64	7.53	Mtf2	metal response element binding transcription factor 2 [Source:RGD Symbol%3BAcc:1304727]
ENSRNOG00000000081		60.97	62.29	51.04	51.33	Antxr2	ANTXR cell adhesion molecule 2 [Source:RGD Symbol%3BAcc:1561294]
ENSRNOG00000000082		9.9	7.52	11.23	8.35	Hltf	helicase-like transcription factor [Source:RGD Symbol%3BAcc:1309031]
ENSRNOG00000000091		5.67	4.24	5.78	5.08	Smad9	SMAD family member 9 [Source:RGD Symbol%3BAcc:71004]
ENSRNOG00000000095		14.87	13.64	16.12	14.16	Gpr89b	G protein-coupled receptor 89B [Source:RGD Symbol%3BAcc:1304837]
ENSRNOG00000000096		0.64	1	1.13	0.64	Pdzk1	PDZ domain containing 1 [Source:RGD Symbol%3BAcc:70924]
ENSRNOG00000000097		0.03	0.07	0	0.17	-	-
ENSRNOG00000000098		91.32	81.6	74.97	63.47	Rnf115	ring finger protein 115 [Source:RGD Symbol%3BAcc:1305315]
ENSRNOG00000000104		29.42	19.84	30.41	22.41	Thoc3	THO complex 3 [Source:RGD Symbol%3BAcc:1311669]
ENSRNOG00000000105		12.38	15.92	11.22	13.56	Cplx2	complexin 2 [Source:RGD Symbol%3BAcc:70945]
ENSRNOG00000000108		46.12	61.79	53.04	80.38	Aga	aspartylglucosaminidase [Source:RGD Symbol%3BAcc:1309646]
ENSRNOG00000000109		0	0	0	0	Fgf20	fibroblast growth factor 20 [Source:RGD Symbol%3BAcc:71068]
ENSRNOG00000000111		20.3	25.57	15.09	24.65	Coprs	coordinator of PRMT5 and differentiation stimulator [Source:RGD Symbol%3BAcc:1565675]
ENSRNOG00000000112		8.37	9.32	8.23	9.21	Champ1	chromosome alignment maintaining phosphoprotein 1 [Source:RGD Symbol%3BAcc:1311283]
ENSRNOG00000000113		1.15	1.41	1.23	1.79	Elac1	elaC ribonuclease Z 1 [Source:RGD Symbol%3BAcc:1304757]
ENSRNOG00000000121		1.08	1.67	1.37	1.59	Pigv	phosphatidylinositol glycan anchor biosynthesis%2C class V [Source:RGD Symbol%3BAcc:1309526]
ENSRNOG00000000122		53.6	49.17	59.62	54.14	Ak2	adenylate kinase 2 [Source:RGD Symbol%3BAcc:2077]
ENSRNOG00000000123		13.05	16.66	13.98	14.52	Rnf19b	ring finger protein 19B [Source:RGD Symbol%3BAcc:1305470]
ENSRNOG00000000124		2.28	0.89	0.86	3.06	-	transmembrane protein 234-like [Source:RGD Symbol%3BAcc:9400366]
ENSRNOG00000000127		23.53	22.66	28.08	23.8	Kpna6	karyopherin subunit alpha 6 [Source:RGD Symbol%3BAcc:1306570]
ENSRNOG00000000129		3.5	2.88	3.34	3.23	Phf24	PHD finger protein 24 [Source:RGD Symbol%3BAcc:1559864]
ENSRNOG00000000130		27.7	20.79	31.18	29.83	Dnajb5	DnaJ heat shock protein family (Hsp40) member B5 [Source:RGD Symbol%3BAcc:1307453]
ENSRNOG00000000133		43.71	47.62	44.51	43.81	Txndc15	thioredoxin domain containing 15 [Source:RGD Symbol%3BAcc:1304696]
ENSRNOG00000000137		0	0	0	0	Ly86	lymphocyte antigen 86 [Source:RGD Symbol%3BAcc:1309936]
ENSRNOG00000000138		0.66	0.51	0.51	0.64	Glis1	GLIS family zinc finger 1 [Source:RGD Symbol%3BAcc:1308030]
ENSRNOG00000000142		2.1	3.35	2.44	4.14	Plxdc2	plexin domain containing 2 [Source:RGD Symbol%3BAcc:1305962]
ENSRNOG00000000145		12.09	9.57	10.65	8.83	Pik3r3	phosphoinositide-3-kinase regulatory subunit 3 [Source:RGD Symbol%3BAcc:621042]
ENSRNOG00000000150		18.94	25.16	19.28	27.42	Dnajc1	DnaJ heat shock protein family (Hsp40) member C1 [Source:RGD Symbol%3BAcc:2322144]
ENSRNOG00000000151		5.11	4.29	4.97	4.01	Ldlrap1	low density lipoprotein receptor adaptor protein 1 [Source:RGD Symbol%3BAcc:1563417]
ENSRNOG00000000155		7.97	9.53	9.21	8.46	Cog3	component of oligomeric golgi complex 3 [Source:RGD Symbol%3BAcc:1304555]
ENSRNOG00000000156		0.04	0.05	0.09	0.01	Megf6	multiple EGF-like-domains 6 [Source:RGD Symbol%3BAcc:621188]
ENSRNOG00000000157		16.99	20.21	18.76	19.56	Atg12	autophagy related 12 [Source:RGD Symbol%3BAcc:1306306]
ENSRNOG00000000158		0	0.07	0	0	Cdo1	cysteine dioxygenase type 1 [Source:RGD Symbol%3BAcc:69262]
ENSRNOG00000000161		10.88	9.17	13.07	15.15	Chm	CHM Rab escort protein [Source:RGD Symbol%3BAcc:2340]
ENSRNOG00000000164		192.27	284.65	190.74	269.5	Lamp2	lysosomal-associated membrane protein 2 [Source:MGI Symbol%3BAcc:MGI:96748]
ENSRNOG00000000165		5.81	3.19	4.73	2.99	Pfkfb1	6-phosphofructo-2-kinase/fructose-2%2C6-biphosphatase 1 [Source:MGI Symbol%3BAcc:MGI:107816]
ENSRNOG00000000166		7.58	7.77	8.17	8.34	Apex2	apurinic/apyrimidinic endodeoxyribonuclease 2 [Source:RGD Symbol%3BAcc:1565983]
ENSRNOG00000000167		0	0.07	0	0	Alas2	aminolevulinic acid synthase 2%2C erythroid [Source:MGI Symbol%3BAcc:MGI:87990]
ENSRNOG00000000168		10.67	6.64	10.1	4.48	Gatm	glycine amidinotransferase [Source:RGD Symbol%3BAcc:71090]
ENSRNOG00000000169		3.5	2.74	2.58	2.91	Spata5l1	spermatogenesis associated 5-like 1 [Source:RGD Symbol%3BAcc:1595990]
ENSRNOG00000000170		34.25	34.09	30.61	31.09	Slc30a4	solute carrier family 30 member 4 [Source:RGD Symbol%3BAcc:619750]
ENSRNOG00000000172		17	18.49	18.14	25.75	Sqor	sulfide quinone oxidoreductase [Source:RGD Symbol%3BAcc:1564504]
ENSRNOG00000000175		9.89	7.55	8.71	7.9	Mier2	MIER family member 2 [Source:RGD Symbol%3BAcc:1307278]
ENSRNOG00000000177		46.43	40.18	42.28	42.28	Plpp2	phospholipid phosphatase 2 [Source:RGD Symbol%3BAcc:628893]
ENSRNOG00000000184		0.64	0.47	0.34	0.44	Tmprss6	transmembrane serine protease 6 [Source:RGD Symbol%3BAcc:1307138]
ENSRNOG00000000185		11.58	11.27	13.75	15.91	Mpst	mercaptopyruvate sulfurtransferase [Source:RGD Symbol%3BAcc:620065]
ENSRNOG00000000186		0.3	0.11	0.27	0.13	Tst	thiosulfate sulfurtransferase [Source:RGD Symbol%3BAcc:3913]
ENSRNOG00000000187		0	0	0	0	Csf2rb	colony stimulating factor 2 receptor subunit beta [Source:RGD Symbol%3BAcc:620189]
ENSRNOG00000000190		0.87	0.99	1.16	0.5	Ep300	E1A binding protein p300 [Source:RGD Symbol%3BAcc:620036]
ENSRNOG00000000195		21.23	25.92	23.65	28.06	Vwa5a	von Willebrand factor A domain containing 5A [Source:RGD Symbol%3BAcc:735145]
ENSRNOG00000000196		0	0	0	0	Cyp19a1	cytochrome P450%2C family 19%2C subfamily a%2C polypeptide 1 [Source:RGD Symbol%3BAcc:2457]
ENSRNOG00000000199		0	0	0.13	0	Dppa5	developmental pluripotency associated 5 [Source:RGD Symbol%3BAcc:1305838]
ENSRNOG00000000201		1.74	2.79	0.5	0.58	Gsta5	glutathione S-transferase alpha 5 [Source:RGD Symbol%3BAcc:1593189]
ENSRNOG00000000204		101.57	76.54	102.08	77.74	Syncrip	synaptotagmin binding%2C cytoplasmic RNA interacting protein [Source:RGD Symbol%3BAcc:1305683]
ENSRNOG00000000219		15.28	16.61	14.39	15.81	Ano10	anoctamin 10 [Source:RGD Symbol%3BAcc:1308260]
ENSRNOG00000000221		27.5	34.08	24.76	33	Abhd5	abhydrolase domain containing 5%2C lysophosphatidic acid acyltransferase [Source:RGD Symbol%3BAcc:1303237]
ENSRNOG00000000230		7.94	10.73	6.81	10.49	Lmf1	lipase maturation factor 1 [Source:MGI Symbol%3BAcc:MGI:1923733]
ENSRNOG00000000231		31.56	30.3	30.2	29.4	Kctd17	potassium channel tetramerization domain containing 17 [Source:RGD Symbol%3BAcc:1311154]
ENSRNOG00000000233		0	0	0	0	Grm6	glutamate metabotropic receptor 6 [Source:RGD Symbol%3BAcc:2747]
ENSRNOG00000000236		90.78	72.61	83.35	63.23	Zfp207	zinc finger protein 207 [Source:RGD Symbol%3BAcc:1308121]
ENSRNOG00000000237		5.71	6.04	6.62	6.6	RGD1310429	similar to Protein Njmu-R1 [Source:RGD Symbol%3BAcc:1310429]
ENSRNOG00000000239		67.58	87.47	89.95	128.32	Ccl7	C-C motif chemokine ligand 7 [Source:RGD Symbol%3BAcc:1359152]
ENSRNOG00000000244		5.56	4.33	5.5	4.49	Coil	coilin [Source:RGD Symbol%3BAcc:62031]
ENSRNOG00000000245		0.04	0.07	0.06	0.1	Slc16a6	solute carrier family 16%2C member 6 [Source:RGD Symbol%3BAcc:735117]
ENSRNOG00000000246		14.27	13.28	14.45	16.3	Amz2	archaelysin family metallopeptidase 2 [Source:RGD Symbol%3BAcc:1304846]
ENSRNOG00000000247		28.28	37.04	25.59	37	Mfsd11	major facilitator superfamily domain containing 11 [Source:RGD Symbol%3BAcc:1307394]
ENSRNOG00000000248		190.27	138.82	197.35	142.56	Srsf2	serine and arginine rich splicing factor 2 [Source:RGD Symbol%3BAcc:1359422]
ENSRNOG00000000249		1.41	1.7	0.81	1.42	Mettl23	methyltransferase like 23 [Source:RGD Symbol%3BAcc:1306284]
ENSRNOG00000000250		22.76	22.04	24.25	21.99	Jmjd6	jumonji domain containing 6%2C arginine demethylase and lysine hydroxylase [Source:RGD Symbol%3BAcc:1305395]
ENSRNOG00000000251		0.05	0	0.03	0	St6galnac1	ST6 N-acetylgalactosaminide alpha-2%2C6-sialyltransferase 1 [Source:RGD Symbol%3BAcc:1562048]
ENSRNOG00000000257		0.01	0.03	0.04	0.01	Smpd3	sphingomyelin phosphodiesterase 3 [Source:RGD Symbol%3BAcc:619754]
ENSRNOG00000000258		30.68	18.05	26.51	19.04	Prmt7	protein arginine methyltransferase 7 [Source:RGD Symbol%3BAcc:1304869]
ENSRNOG00000000262		15.3	11.54	14.29	12.65	Zfp821	zinc finger protein 821 [Source:RGD Symbol%3BAcc:1306674]
ENSRNOG00000000264		7.96	7.66	8.36	8.73	Def8	differentially expressed in FDCP 8 homolog [Source:RGD Symbol%3BAcc:1309008]
ENSRNOG00000000274		0	0	0.05	0	Phyhipl	phytanoyl-CoA 2-hydroxylase interacting protein-like [Source:RGD Symbol%3BAcc:1307967]
ENSRNOG00000000275		2.08	2.83	1.87	2.25	Fam13c	family with sequence similarity 13%2C member C [Source:RGD Symbol%3BAcc:1310149]
ENSRNOG00000000277		0.7	0.54	0.67	0.6	Tet1	tet methylcytosine dioxygenase 1 [Source:RGD Symbol%3BAcc:1310993]
ENSRNOG00000000279		5.24	5.18	5.75	6.13	Rtn4ip1	reticulon 4 interacting protein 1 [Source:RGD Symbol%3BAcc:1563384]
ENSRNOG00000000281		0.09	0.1	0.06	0.33	Prodh1	proline dehydrogenase 1 [Source:RGD Symbol%3BAcc:1590932]
ENSRNOG00000000282		0	0	0	0	Gsc2	goosecoid homeobox 2 [Source:RGD Symbol%3BAcc:1305333]
ENSRNOG00000000283		12.88	14.03	14.5	13.71	Ess2	ess-2 splicing factor homolog [Source:RGD Symbol%3BAcc:1308218]
ENSRNOG00000000288		29.2	31.95	25.09	32	Scarf2	scavenger receptor class F%2C member 2 [Source:RGD Symbol%3BAcc:1306013]
ENSRNOG00000000299		6.92	7.83	8.48	8.52	Foxo3	forkhead box O3 [Source:RGD Symbol%3BAcc:1309196]
ENSRNOG00000000302		3.53	4.69	3.24	4.64	Sesn1	sestrin 1 [Source:RGD Symbol%3BAcc:1307517]
ENSRNOG00000000303		13.02	7.54	11.89	8.12	Cep57l1	centrosomal protein 57-like 1 [Source:RGD Symbol%3BAcc:1311358]
ENSRNOG00000000304		147.89	150.67	136.58	123.56	Cd164	CD164 molecule [Source:RGD Symbol%3BAcc:70942]
ENSRNOG00000000306		6.26	8.8	5.94	7.91	Smpd2	sphingomyelin phosphodiesterase 2 [Source:RGD Symbol%3BAcc:619753]
ENSRNOG00000000307		23.7	32.86	23.93	32.27	Mical1	microtubule associated monooxygenase%2C calponin and LIM domain containing 1 [Source:RGD Symbol%3BAcc:1309386]
ENSRNOG00000000308		2.49	3.1	2.94	2.99	Zbtb24	zinc finger and BTB domain containing 24 [Source:RGD Symbol%3BAcc:1306951]
ENSRNOG00000000312		8.66	11.5	8.94	11.27	Fig4	FIG4 phosphoinositide 5-phosphatase [Source:RGD Symbol%3BAcc:1311375]
ENSRNOG00000000314		35.22	36.24	33.89	34.2	Sec63	SEC63 homolog%2C protein translocation regulator [Source:RGD Symbol%3BAcc:1304984]
ENSRNOG00000000316		0	0	0	0	Sobp	sine oculis binding protein homolog [Source:RGD Symbol%3BAcc:1560479]
ENSRNOG00000000320		0	0	0	0	AABR07045462.1	-
ENSRNOG00000000321		0.07	0.12	0.07	0	Cd24	CD24 molecule [Source:RGD Symbol%3BAcc:2298]
ENSRNOG00000000322		19.95	18.19	21.73	19.01	Atg5	autophagy related 5 [Source:RGD Symbol%3BAcc:1359580]
ENSRNOG00000000323		0.02	0	0	0.01	Prdm1	PR/SET domain 1 [Source:RGD Symbol%3BAcc:1311765]
ENSRNOG00000000327		8.85	8.78	8.07	9.16	Hace1	HECT domain and ankyrin repeat containing%2C E3 ubiquitin protein ligase 1 [Source:RGD Symbol%3BAcc:1306114]
ENSRNOG00000000335		0	0	0.03	0	Ermap	erythroblast membrane associated protein (Scianna blood group) [Source:RGD Symbol%3BAcc:1309996]
ENSRNOG00000000340		169.48	167.25	177.65	156.46	Rtraf	RNA transcription%2C translation and transport factor [Source:RGD Symbol%3BAcc:1304704]
ENSRNOG00000000341		100.55	115.38	91.54	89.37	Nid2	nidogen 2 [Source:RGD Symbol%3BAcc:1311685]
ENSRNOG00000000368		0.2	0.28	0.24	0.26	Grik2	glutamate ionotropic receptor kainate type subunit 2 [Source:RGD Symbol%3BAcc:2733]
ENSRNOG00000000373		2.52	2.7	2.29	1.68	AABR07044900.1	catenin alpha 3 [Source:RGD Symbol%3BAcc:1562230]
ENSRNOG00000000376		17.87	0	0	0	Tmem167b	transmembrane protein 167B [Source:RGD Symbol%3BAcc:1564454]
ENSRNOG00000000383		0.01	0.05	0.02	0.01	Mypn	myopalladin [Source:RGD Symbol%3BAcc:1308510]
ENSRNOG00000000384		0	0	0	0	Atoh7	atonal bHLH transcription factor 7 [Source:RGD Symbol%3BAcc:1304957]
ENSRNOG00000000386		0.23	0.21	0.2	0.1	Pbld1	phenazine biosynthesis-like protein domain containing 1 [Source:RGD Symbol%3BAcc:621263]
ENSRNOG00000000387		13.82	14.61	13.76	16.76	Dna2	DNA replication helicase/nuclease 2 [Source:RGD Symbol%3BAcc:1306791]
ENSRNOG00000000392		15.49	13.94	17.53	14.59	Supv3l1	Suv3 like RNA helicase [Source:RGD Symbol%3BAcc:1305565]
ENSRNOG00000000394		0.28	0.24	0.06	0.17	Srgn	serglycin [Source:RGD Symbol%3BAcc:619969]
ENSRNOG00000000395		16.26	13.31	19.57	21.59	Kifbp	kinesin family binding protein [Source:RGD Symbol%3BAcc:1593126]
ENSRNOG00000000396		39.38	35.9	41.92	32.72	Ddx50	DExD-box helicase 50 [Source:RGD Symbol%3BAcc:1310934]
ENSRNOG00000000397		39.07	35.51	37.65	33.03	Ccar1	cell division cycle and apoptosis regulator 1 [Source:RGD Symbol%3BAcc:1560358]
ENSRNOG00000000398		8.59	6.69	8.66	6.87	Zup1	zinc finger containing ubiquitin peptidase 1 [Source:RGD Symbol%3BAcc:1307672]
ENSRNOG00000000401		0	0	0	0	Gprc6a	G protein-coupled receptor%2C class C%2C group 6%2C member A [Source:RGD Symbol%3BAcc:735077]
ENSRNOG00000000405		0	0	0	0	Vgll2	vestigial-like family member 2 [Source:RGD Symbol%3BAcc:1311903]
ENSRNOG00000000406		0.01	0	0.01	0	Ros1	ROS proto-oncogene 1 %2C receptor tyrosine kinase [Source:RGD Symbol%3BAcc:3591]
ENSRNOG00000000407		5.18	5.44	6.03	6.84	Dcbld1	discoidin%2C CUB and LCCL domain containing 1 [Source:MGI Symbol%3BAcc:MGI:1913936]
ENSRNOG00000000408		25.39	21.86	24.09	21.62	Gopc	golgi associated PDZ and coiled-coil motif containing [Source:RGD Symbol%3BAcc:1309512]
ENSRNOG00000000410		0	0	0.04	0	Nepn	nephrocan [Source:RGD Symbol%3BAcc:1307755]
ENSRNOG00000000411		28.19	26.82	29.06	28.71	Nus1	NUS1 dehydrodolichyl diphosphate synthase subunit [Source:RGD Symbol%3BAcc:1307879]
ENSRNOG00000000412		0	0.01	0.04	0	Slc35f1	solute carrier family 35%2C member F1 [Source:RGD Symbol%3BAcc:1559576]
ENSRNOG00000000414		3.06	2.84	2.81	2.05	Cep85l	centrosomal protein 85-like [Source:RGD Symbol%3BAcc:2319745]
ENSRNOG00000000415		11.49	10.24	11.82	9.76	Asf1a	anti-silencing function 1A histone chaperone [Source:RGD Symbol%3BAcc:1311941]
ENSRNOG00000000417		20.27	16.83	20.82	18.5	Numa1	nuclear mitotic apparatus protein 1 [Source:RGD Symbol%3BAcc:1308777]
ENSRNOG00000000420		20.16	18.18	19.06	20.79	Nelfe	negative elongation factor complex member E [Source:RGD Symbol%3BAcc:1303325]
ENSRNOG00000000421		15.39	16.14	16.1	16.23	Skiv2l	Ski2 like RNA helicase [Source:RGD Symbol%3BAcc:1303059]
ENSRNOG00000000422		13.95	9.48	13.07	11.96	Dxo	decapping exoribonuclease [Source:RGD Symbol%3BAcc:1303267]
ENSRNOG00000000428		0	0	0	0	Cyp21a1	cytochrome P450%2C family 21%2C subfamily a%2C polypeptide 1 [Source:RGD Symbol%3BAcc:2461]
ENSRNOG00000000431		36.07	37.45	34.97	36.91	Atf6b	activating transcription factor 6 beta [Source:RGD Symbol%3BAcc:1303317]
ENSRNOG00000000432		3.23	5.86	3.71	5.07	Fkbpl	FKBP prolyl isomerase like [Source:RGD Symbol%3BAcc:1303227]
ENSRNOG00000000433		0.13	0.03	0.03	0.1	Prrt1	proline-rich transmembrane protein 1 [Source:RGD Symbol%3BAcc:1359348]
ENSRNOG00000000435		10.71	10.64	11.31	11.47	Ppt2	palmitoyl-protein thioesterase 2 [Source:RGD Symbol%3BAcc:620375]
ENSRNOG00000000436		0.9	0.9	1.26	0.85	Egfl8	EGF-like-domain%2C multiple 8 [Source:RGD Symbol%3BAcc:1549706]
ENSRNOG00000000437		25.32	22.42	27.78	29.11	Agpat1	1-acylglycerol-3-phosphate O-acyltransferase 1 [Source:RGD Symbol%3BAcc:1303287]
ENSRNOG00000000438		19.23	19.33	18.61	15.94	Rnf5	ring finger protein 5 [Source:RGD Symbol%3BAcc:1588458]
ENSRNOG00000000439		1.92	2.25	2.22	1.56	Ager	advanced glycosylation end product-specific receptor [Source:RGD Symbol%3BAcc:69258]
ENSRNOG00000000440		19.93	18.04	19.88	17.1	Pbx2	PBX homeobox 2 [Source:RGD Symbol%3BAcc:1303084]
ENSRNOG00000000441		0.36	0.06	0.12	0.12	Gpsm3	G-protein signaling modulator 3 [Source:RGD Symbol%3BAcc:1303014]
ENSRNOG00000000442		0.11	0.09	0.04	0.06	Notch4	notch receptor 4 [Source:RGD Symbol%3BAcc:1303282]
ENSRNOG00000000446		0	0	0.08	0	Btnl7	butyrophilin-like 7 [Source:RGD Symbol%3BAcc:1303124]
ENSRNOG00000000451		0	0	0.2	0.31	RT1-Ba	RT1 class II%2C locus Ba [Source:RGD Symbol%3BAcc:1595867]
ENSRNOG00000000454		0.08	0.11	0	0	RT1-DOb	RT1 class II%2C locus DOb [Source:RGD Symbol%3BAcc:1595814]
ENSRNOG00000000455		11.78	15.43	13.12	15.39	Tap2	transporter 2%2C ATP binding cassette subfamily B member [Source:RGD Symbol%3BAcc:3818]
ENSRNOG00000000456		3.13	4.29	3.51	2.42	Psmb8	proteasome 20S subunit beta 8 [Source:RGD Symbol%3BAcc:3426]
ENSRNOG00000000457		14.08	15.26	15.96	17.82	Tap1	transporter 1%2C ATP binding cassette subfamily B member [Source:RGD Symbol%3BAcc:3817]
ENSRNOG00000000459		4.67	11.35	5.94	12.93	Psmb9	proteasome 20S subunit beta 9 [Source:RGD Symbol%3BAcc:3427]
ENSRNOG00000000461		67.91	63.8	65.19	57.48	Brd2	bromodomain containing 2 [Source:RGD Symbol%3BAcc:1303324]
ENSRNOG00000000463		0.25	0.33	0.13	0.28	Col11a2	collagen type XI alpha 2 chain [Source:RGD Symbol%3BAcc:2373]
ENSRNOG00000000464		7.36	5.89	7.9	7.65	Rxrb	retinoid X receptor beta [Source:RGD Symbol%3BAcc:3611]
ENSRNOG00000000465		26.13	24.2	24.8	29.47	Slc39a7	solute carrier family 39 member 7 [Source:RGD Symbol%3BAcc:1593280]
ENSRNOG00000000466		5.9	5.89	8.34	6.81	Hsd17b8	hydroxysteroid (17-beta) dehydrogenase 8 [Source:RGD Symbol%3BAcc:1303158]
ENSRNOG00000000467		12.39	12.27	12.15	12.1	Ring1	ring finger protein 1 [Source:RGD Symbol%3BAcc:3576]
ENSRNOG00000000470		18	16.29	18.35	19.53	Vps52	VPS52 subunit of GARP complex [Source:RGD Symbol%3BAcc:3618]
ENSRNOG00000000471		125.32	146.06	134.51	108.71	Rps18	Beta-1%2C3-galactosyltransferase 4 [Source:RGD Symbol%3BAcc:620328]
ENSRNOG00000000473		54.45	56.1	51.82	51.87	Pfdn6	prefoldin subunit 6 [Source:RGD Symbol%3BAcc:1303006]
ENSRNOG00000000474		13.3	11.82	11.91	10.46	Rgl2	ral guanine nucleotide dissociation stimulator-like 2 [Source:RGD Symbol%3BAcc:1302985]
ENSRNOG00000000476		2.96	4.26	4.79	4.61	Zbtb22	zinc finger and BTB domain containing 22 [Source:RGD Symbol%3BAcc:1359627]
ENSRNOG00000000477		24.72	18.59	24.87	19.83	Daxx	death-domain associated protein [Source:RGD Symbol%3BAcc:621227]
ENSRNOG00000000478		34.91	40.71	60.72	42.74	-	-
ENSRNOG00000000479		42.05	17.64	41.87	23.03	Kifc1	kinesin family member C1 [Source:RGD Symbol%3BAcc:1359118]
ENSRNOG00000000480		3.78	1.43	4.53	1.17	Phf1	PHD finger protein 1 [Source:RGD Symbol%3BAcc:1303205]
ENSRNOG00000000481		83.47	97.04	98.82	113.49	Cuta	cutA divalent cation tolerance homolog [Source:RGD Symbol%3BAcc:1303306]
ENSRNOG00000000483		8.44	8.24	8.25	7.99	Syngap1	synaptic Ras GTPase activating protein 1 [Source:RGD Symbol%3BAcc:621090]
ENSRNOG00000000485		20.92	18.31	25.01	23.83	Bak1	BCL2-antagonist/killer 1 [Source:RGD Symbol%3BAcc:621635]
ENSRNOG00000000486		1.12	0.86	0.88	1.02	Ggnbp1	gametogenetin binding protein 1 [Source:RGD Symbol%3BAcc:1359729]
ENSRNOG00000000487		5.25	5.69	4.27	5.45	Grm4	glutamate metabotropic receptor 4 [Source:RGD Symbol%3BAcc:2745]
ENSRNOG00000000488		232.51	160.58	209.94	160.62	Hmga1	high mobility group AT-hook 1 [Source:RGD Symbol%3BAcc:628699]
ENSRNOG00000000490		294.41	256.27	292.97	237.15	Rps10	ribosomal protein S10 [Source:RGD Symbol%3BAcc:621024]
ENSRNOG00000000491		0.04	0.13	0.08	0.08	Spdef	SAM pointed domain containing ets transcription factor [Source:RGD Symbol%3BAcc:1594842]
ENSRNOG00000000493		87.82	70.91	103.77	84.58	Snrpc	small nuclear ribonucleoprotein polypeptide C [Source:RGD Symbol%3BAcc:1306065]
ENSRNOG00000000495		5.28	5.14	4.18	4.9	Uhrf1bp1	UHRF1 binding protein 1 [Source:RGD Symbol%3BAcc:1307264]
ENSRNOG00000000498		4.02	3.61	4.22	3.85	Anks1a	ankyrin repeat and sterile alpha motif domain containing 1A [Source:RGD Symbol%3BAcc:1309183]
ENSRNOG00000000499		0	0.04	0	0	Tcp11	t-complex 11 [Source:RGD Symbol%3BAcc:1359387]
ENSRNOG00000000500		0.04	0.05	0.06	0.13	Scube3	signal peptide%2C CUB domain and EGF like domain containing 3 [Source:RGD Symbol%3BAcc:1304880]
ENSRNOG00000000501		3.72	5.25	3.28	3.95	Zfp523	zinc finger protein 523 [Source:RGD Symbol%3BAcc:1306239]
ENSRNOG00000000502		16.78	17.15	15.53	17.39	Def6	DEF6 guanine nucleotide exchange factor [Source:RGD Symbol%3BAcc:1307945]
ENSRNOG00000000503		9.74	17.38	9.44	15.71	Ppard	peroxisome proliferator-activated receptor delta [Source:RGD Symbol%3BAcc:3370]
ENSRNOG00000000504		6.3	6.8	7.49	7.53	Fance	FA complementation group E [Source:RGD Symbol%3BAcc:1561045]
ENSRNOG00000000505		693.19	664.73	702.08	671.49	Rpl10a	ribosomal protein L10A [Source:RGD Symbol%3BAcc:620497]
ENSRNOG00000000506		27.35	24.15	27.77	27.78	Tead3	TEA domain transcription factor 3 [Source:RGD Symbol%3BAcc:1311583]
ENSRNOG00000000507		0.19	0.12	0.08	0	Tulp1	TUB like protein 1 [Source:RGD Symbol%3BAcc:1311062]
ENSRNOG00000000508		0	0	0	0	Armc12	armadillo repeat containing 12 [Source:RGD Symbol%3BAcc:1306008]
ENSRNOG00000000510		0	0	0	0	Clps	colipase [Source:RGD Symbol%3BAcc:2363]
ENSRNOG00000000511		38.66	33.44	40.74	31.05	Srpk1	SRSF protein kinase 1 [Source:RGD Symbol%3BAcc:1308272]
ENSRNOG00000000512		0.99	1.12	1.5	1.3	Slc26a8	solute carrier family 26 member 8 [Source:RGD Symbol%3BAcc:1308898]
ENSRNOG00000000513		40.61	33.79	38.09	44.02	Mapk14	mitogen activated protein kinase 14 [Source:RGD Symbol%3BAcc:70496]
ENSRNOG00000000515		0.12	0	0	0	Mapk13	mitogen activated protein kinase 13 [Source:RGD Symbol%3BAcc:3045]
ENSRNOG00000000516		0	0.19	0	0	Pxt1	peroxisomal testis enriched protein 1 [Source:RGD Symbol%3BAcc:2321717]
ENSRNOG00000000517		15.55	15.19	16.89	13.17	Kctd20	potassium channel tetramerization domain containing 20 [Source:RGD Symbol%3BAcc:1309887]
ENSRNOG00000000519		14.37	16.86	15.12	16.5	Stk38	serine/threonine kinase 38 [Source:RGD Symbol%3BAcc:1309455]
ENSRNOG00000000520		236.07	173.78	236.5	160.95	Srsf3	serine and arginine rich splicing factor 3 [Source:RGD Symbol%3BAcc:1309233]
ENSRNOG00000000521		85.94	80.19	98.69	86.95	Cdkn1a	cyclin-dependent kinase inhibitor 1A [Source:RGD Symbol%3BAcc:69328]
ENSRNOG00000000522		0	0.02	0.05	0	Cpne5	copine 5 [Source:RGD Symbol%3BAcc:1308021]
ENSRNOG00000000523		17.8	12.21	19.79	14.23	Ppil1	peptidylprolyl isomerase like 1 [Source:RGD Symbol%3BAcc:1309119]
ENSRNOG00000000524		23.83	20.2	21.62	22.16	RGD735065	similar to GI:13385412-like protein splice form I [Source:RGD Symbol%3BAcc:735065]
ENSRNOG00000000525		0.42	0.47	0.33	0.3	Pi16	peptidase inhibitor 16 [Source:RGD Symbol%3BAcc:1304760]
ENSRNOG00000000527		109.81	120.46	122.59	130.69	Mtch1	mitochondrial carrier 1 [Source:RGD Symbol%3BAcc:1309262]
ENSRNOG00000000528		0	0	0	0	Fgd2	FYVE%2C RhoGEF and PH domain containing 2 [Source:RGD Symbol%3BAcc:1309840]
ENSRNOG00000000529		4.57	2.69	4.27	4.04	Pim1	Pim-1 proto-oncogene%2C serine/threonine kinase [Source:RGD Symbol%3BAcc:3330]
ENSRNOG00000000532		23.32	22.65	21.73	21.53	Cmtr1	cap methyltransferase 1 [Source:RGD Symbol%3BAcc:1307801]
ENSRNOG00000000536		0	0	0	0.02	Mdga1	MAM domain containing glycosylphosphatidylinositol anchor 1 [Source:RGD Symbol%3BAcc:1307031]
ENSRNOG00000000540		4.92	4.16	3.46	5.31	Btbd9	BTB domain containing 9 [Source:RGD Symbol%3BAcc:1306975]
ENSRNOG00000000541		46.22	56.07	47.32	46.99	Glo1	glyoxalase 1 [Source:RGD Symbol%3BAcc:2702]
ENSRNOG00000000542		0.04	0.03	0.01	0.03	Dnah8	dynein%2C axonemal%2C heavy chain 8 [Source:RGD Symbol%3BAcc:619986]
ENSRNOG00000000543		5.9	4.62	6.12	5.92	Frk	fyn-related Src family tyrosine kinase [Source:RGD Symbol%3BAcc:621423]
ENSRNOG00000000546		11.65	17.81	12.34	18.7	Nt5dc1	5'-nucleotidase domain containing 1 [Source:RGD Symbol%3BAcc:1305214]
ENSRNOG00000000547		0.45	0.75	0.76	0.74	Tspyl4	TSPY-like 4 [Source:RGD Symbol%3BAcc:1306653]
ENSRNOG00000000549		19.53	24.93	23.98	29.33	Tspyl1	TSPY-like 1 [Source:RGD Symbol%3BAcc:1307726]
ENSRNOG00000000551		5.26	6.94	5.24	8.7	Fam241b	family with sequence similarity 241 member B [Source:RGD Symbol%3BAcc:1305587]
ENSRNOG00000000552		0	0.03	0	0	Col13a1	collagen type XIII alpha 1 chain [Source:RGD Symbol%3BAcc:1595704]
ENSRNOG00000000556		0.03	0	0.1	0	Nodal	nodal growth differentiation factor [Source:RGD Symbol%3BAcc:1305994]
ENSRNOG00000000557		117.15	127.05	126.34	137.83	Sar1a	secretion associated%2C Ras related GTPase 1A [Source:RGD Symbol%3BAcc:1359540]
ENSRNOG00000000559		0	0	0	0	Npffr1	neuropeptide FF receptor 1 [Source:RGD Symbol%3BAcc:621570]
ENSRNOG00000000560		5.38	5.63	5.37	4.75	Lrrc20	leucine rich repeat containing 20 [Source:RGD Symbol%3BAcc:1566140]
ENSRNOG00000000561		5.65	4.76	3.82	4.41	Pald1	phosphatase domain containing%2C paladin 1 [Source:RGD Symbol%3BAcc:1305933]
ENSRNOG00000000562		0.08	0	0	0	Prf1	perforin 1 [Source:RGD Symbol%3BAcc:708463]
ENSRNOG00000000563		0.49	0.52	0.45	0.57	Adamts14	ADAM metallopeptidase with thrombospondin type 1 motif%2C 14 [Source:RGD Symbol%3BAcc:1308899]
ENSRNOG00000000564		0	0	0	0	Tbata	thymus%2C brain and testes associated [Source:RGD Symbol%3BAcc:1561665]
ENSRNOG00000000565		41.87	54.28	44.19	61.42	Sgpl1	sphingosine-1-phosphate lyase 1 [Source:RGD Symbol%3BAcc:628599]
ENSRNOG00000000566		0.32	0	0	0	Pcbd1	pterin-4 alpha-carbinolamine dehydratase 1 [Source:RGD Symbol%3BAcc:3263]
ENSRNOG00000000567		45.1	37.04	50.4	51.95	Unc5b	unc-5 netrin receptor B [Source:RGD Symbol%3BAcc:621756]
ENSRNOG00000000568		17.41	22.09	14.54	19.44	Slc29a3	solute carrier family 29 member 3 [Source:RGD Symbol%3BAcc:727811]
ENSRNOG00000000569		2.16	5.62	2.3	6.21	Vsir	V-set immunoregulatory receptor [Source:RGD Symbol%3BAcc:1590938]
ENSRNOG00000000571		324.82	515.25	328.02	553.64	Psap	prosaposin [Source:RGD Symbol%3BAcc:3423]
ENSRNOG00000000572		4.33	2.66	4.8	3.88	Chst3	carbohydrate sulfotransferase 3 [Source:RGD Symbol%3BAcc:620355]
ENSRNOG00000000574		80.59	103.46	79.93	98.34	AC096404.1	-
ENSRNOG00000000576		16.75	16.42	15.7	17.23	Anapc16	anaphase promoting complex subunit 16 [Source:RGD Symbol%3BAcc:2321124]
ENSRNOG00000000579		58.92	64.65	73.54	63.17	Marcks	myristoylated alanine rich protein kinase C substrate [Source:RGD Symbol%3BAcc:3028]
ENSRNOG00000000580		0	0.16	0	0.19	Calhm4	calcium homeostasis modulator family member 4 [Source:RGD Symbol%3BAcc:1595701]
ENSRNOG00000000581		9.11	8.02	8.89	9.53	Cdc40	cell division cycle 40 [Source:RGD Symbol%3BAcc:1307063]
ENSRNOG00000000582		0.05	0.64	0	0.2	Ddo	D-aspartate oxidase [Source:RGD Symbol%3BAcc:1595123]
ENSRNOG00000000583		8.87	7.57	10.59	8.63	Cdk19	cyclin-dependent kinase 19 [Source:RGD Symbol%3BAcc:1305435]
ENSRNOG00000000585		37.72	27.27	34.97	31.04	Amd1	adenosylmethionine decarboxylase 1 [Source:RGD Symbol%3BAcc:2104]
ENSRNOG00000000586		16.77	16.91	17.66	18.78	Gtf3c6	general transcription factor 3C subunit 6 [Source:RGD Symbol%3BAcc:1307434]
ENSRNOG00000000587		41.3	34.63	39.84	29.84	Rpf2	ribosome production factor 2 homolog [Source:RGD Symbol%3BAcc:1306906]
ENSRNOG00000000588		0	0	0	0	Slc16a10	solute carrier family 16 member 10 [Source:RGD Symbol%3BAcc:69197]
ENSRNOG00000000589		0	0	0	0	RGD1310495	similar to KIAA1919 protein [Source:RGD Symbol%3BAcc:1310495]
ENSRNOG00000000590		0	0	0.02	0.06	Naglt1	Na+ dependent glucose transporter 1 [Source:RGD Symbol%3BAcc:631438]
ENSRNOG00000000593		3.95	3.81	3.62	3.97	Rev3l	REV3 like%2C DNA directed polymerase zeta catalytic subunit [Source:RGD Symbol%3BAcc:1307087]
ENSRNOG00000000595		8.13	7.8	9.11	9.71	Traf3ip2	Traf3 interacting protein 2 [Source:RGD Symbol%3BAcc:1593240]
ENSRNOG00000000596		13.71	17.24	15.36	17.25	Fyn	FYN proto-oncogene%2C Src family tyrosine kinase [Source:RGD Symbol%3BAcc:2641]
ENSRNOG00000000597		0.12	0	0.06	0.06	Ccn6	cellular communication network factor 6 [Source:RGD Symbol%3BAcc:1564120]
ENSRNOG00000000598		8.93	3.86	8.86	5.01	Tube1	tubulin%2C epsilon 1 [Source:RGD Symbol%3BAcc:1306048]
ENSRNOG00000000599		11.01	12.66	9.92	10.14	Lama4	laminin subunit alpha 4 [Source:RGD Symbol%3BAcc:1560062]
ENSRNOG00000000604		66.84	54.35	67.28	53.51	Hdac2	histone deacetylase 2 [Source:RGD Symbol%3BAcc:619976]
ENSRNOG00000000605		2.71	2.47	2.18	2.34	Hs3st5	heparan sulfate-glucosamine 3-sulfotransferase 5 [Source:RGD Symbol%3BAcc:1306379]
ENSRNOG00000000606		0.01	0.05	0.03	0.02	Pcdh15	protocadherin related 15 [Source:RGD Symbol%3BAcc:1590969]
ENSRNOG00000000607		0	0	0	0	RGD1559903	similar to RIKEN cDNA 1700049L16 [Source:RGD Symbol%3BAcc:1559903]
ENSRNOG00000000609		18.78	19.11	14.15	14.03	Ipmk	inositol polyphosphate multikinase [Source:RGD Symbol%3BAcc:620954]
ENSRNOG00000000610		95.47	78.18	81.13	73.74	Cisd1	CDGSH iron sulfur domain 1 [Source:RGD Symbol%3BAcc:1309529]
ENSRNOG00000000611		16.25	20.13	18.48	17.99	Ube2d1	ubiquitin-conjugating enzyme E2D 1 [Source:RGD Symbol%3BAcc:1307886]
ENSRNOG00000000613		34.27	29.23	32.86	26.99	Tfam	transcription factor A%2C mitochondrial [Source:RGD Symbol%3BAcc:620682]
ENSRNOG00000000614		10.85	12.26	14.41	17.64	Bicc1	BicC family RNA binding protein 1 [Source:RGD Symbol%3BAcc:1307459]
ENSRNOG00000000618		0.61	0.1	0.22	0.04	Mdga2	MAM domain containing glycosylphosphatidylinositol anchor 2 [Source:RGD Symbol%3BAcc:735131]
ENSRNOG00000000630		0	0	0	0	AABR07044783.1	-
ENSRNOG00000000632		121.32	54.81	119.11	67.07	Cdk1	cyclin-dependent kinase 1 [Source:RGD Symbol%3BAcc:2319]
ENSRNOG00000000633		4.72	5.66	5.4	6.75	Rhobtb1	Rho-related BTB domain containing 1 [Source:RGD Symbol%3BAcc:1306871]
ENSRNOG00000000634		0	0	0	0	Cabcoco1	ciliary associated calcium binding coiled-coil 1 [Source:RGD Symbol%3BAcc:1306739]
ENSRNOG00000000635		12.8	16.23	15.32	21.41	Arid5b	AT-rich interaction domain 5B [Source:RGD Symbol%3BAcc:1311735]
ENSRNOG00000000636		0	0	0	0	Rtkn2	rhotekin 2 [Source:RGD Symbol%3BAcc:1304834]
ENSRNOG00000000638		7.62	7.11	7.66	8.78	Zfp365	zinc finger protein 365 [Source:RGD Symbol%3BAcc:1565986]
ENSRNOG00000000640		0.06	0.5	0.24	0.84	Egr2	early growth response 2 [Source:RGD Symbol%3BAcc:621608]
ENSRNOG00000000641		9.52	16.07	10.18	21.76	Nrbf2	nuclear receptor binding factor 2 [Source:RGD Symbol%3BAcc:61937]
ENSRNOG00000000645		39.21	42.74	36.53	46.7	Reep3	receptor accessory protein 3 [Source:RGD Symbol%3BAcc:1560401]
ENSRNOG00000000648		9.83	11.54	9.14	9.86	Jmjd1c	jumonji domain containing 1C [Source:RGD Symbol%3BAcc:708458]
ENSRNOG00000000653		0	0	0	0	Nr5a2	nuclear receptor subfamily 5%2C group A%2C member 2 [Source:RGD Symbol%3BAcc:68353]
ENSRNOG00000000655		0.01	0	0	0	Ptprc	protein tyrosine phosphatase%2C receptor type%2C C [Source:RGD Symbol%3BAcc:3451]
ENSRNOG00000000657		24.53	26.5	28.73	30.51	Nek7	NIMA-related kinase 7 [Source:RGD Symbol%3BAcc:1311160]
ENSRNOG00000000658		0.01	0.05	0.01	0.02	Acacb	acetyl-CoA carboxylase beta [Source:RGD Symbol%3BAcc:620500]
ENSRNOG00000000661		6.13	11.58	6.08	13.48	Hps4	HPS4%2C biogenesis of lysosomal organelles complex 3 subunit 2 [Source:RGD Symbol%3BAcc:1308070]
ENSRNOG00000000662		4.47	6.12	6.2	4.13	Srrd	SRR1 domain containing [Source:RGD Symbol%3BAcc:1562579]
ENSRNOG00000000663		18.07	17.33	17.47	16.52	Tfip11	tuftelin interacting protein 11 [Source:RGD Symbol%3BAcc:1311449]
ENSRNOG00000000664		60.54	66.19	61.22	63.86	Tpst2	tyrosylprotein sulfotransferase 2 [Source:RGD Symbol%3BAcc:1305331]
ENSRNOG00000000665		106.16	96.65	106.69	104.13	Pitpnb	phosphatidylinositol transfer protein%2C beta [Source:RGD Symbol%3BAcc:620143]
ENSRNOG00000000691		0	0	0	0	Foxn4	forkhead box N4 [Source:RGD Symbol%3BAcc:1306389]
ENSRNOG00000000692		21.08	11.57	21.21	13.95	Ung	uracil-DNA glycosylase [Source:RGD Symbol%3BAcc:1307200]
ENSRNOG00000000693		0.27	0.06	0.19	0.14	Svop	SV2 related protein [Source:RGD Symbol%3BAcc:620277]
ENSRNOG00000000695		7.02	7.34	8.14	9.88	Ssh1	slingshot protein phosphatase 1 [Source:RGD Symbol%3BAcc:1306038]
ENSRNOG00000000697		122.26	87.19	158.44	136.61	Coro1c	coronin 1C [Source:RGD Symbol%3BAcc:1564490]
ENSRNOG00000000699		0.04	0.03	0.07	0	Selplg	selectin P ligand [Source:RGD Symbol%3BAcc:1307971]
ENSRNOG00000000700		30.6	31.55	26.83	27.7	Tmem119	transmembrane protein 119 [Source:RGD Symbol%3BAcc:1307573]
ENSRNOG00000000701		66.38	90.31	62.23	84.65	Iscu	iron-sulfur cluster assembly enzyme [Source:RGD Symbol%3BAcc:1309562]
ENSRNOG00000000702		28.93	19.8	29.27	20.4	Sart3	spliceosome associated factor 3%2C U4/U6 recycling protein [Source:RGD Symbol%3BAcc:1311646]
ENSRNOG00000000704		0	0	0	0	Cmklr1	chemerin chemokine-like receptor 1 [Source:RGD Symbol%3BAcc:69359]
ENSRNOG00000000708		0.02	0	0	0	Sgsm1	small G protein signaling modulator 1 [Source:RGD Symbol%3BAcc:1308178]
ENSRNOG00000000713		0	0	0	0	AABR07033045.1	-
ENSRNOG00000000715		0	0	0	0	Pou1f1	POU class 1 homeobox 1 [Source:RGD Symbol%3BAcc:3367]
ENSRNOG00000000716		0	0	0	0	Htr1f	5-hydroxytryptamine receptor 1F [Source:RGD Symbol%3BAcc:71083]
ENSRNOG00000000718		28.62	23.87	30.06	26.11	Cggbp1	CGG triplet repeat binding protein 1 [Source:RGD Symbol%3BAcc:1308129]
ENSRNOG00000000720		22.9	17.08	20.39	20.58	MGC95208	similar to 4930453N24Rik protein [Source:RGD Symbol%3BAcc:1359320]
ENSRNOG00000000726		0	0	0	0	Olr1671	olfactory receptor 1671 [Source:RGD Symbol%3BAcc:1333177]
ENSRNOG00000000728		0.53	0.32	0.18	0.22	Clic2	chloride intracellular channel 2 [Source:RGD Symbol%3BAcc:1306580]
ENSRNOG00000000729		5.02	5.14	5.9	4.83	Tmlhe	trimethyllysine hydroxylase%2C epsilon [Source:RGD Symbol%3BAcc:620629]
ENSRNOG00000000746		0	0	0	0	Olr1695	olfactory receptor 1695 [Source:RGD Symbol%3BAcc:1333191]
ENSRNOG00000000759		0	0	0	0	Olr1730	olfactory receptor 1730 [Source:RGD Symbol%3BAcc:1334062]
ENSRNOG00000000763		4.89	4.75	6.13	6.23	RT1-M3-1	RT1 class Ib%2C locus M3%2C gene 1 [Source:RGD Symbol%3BAcc:3494]
ENSRNOG00000000765		0	0	0	0	Olr1743	olfactory receptor 1743 [Source:RGD Symbol%3BAcc:1333000]
ENSRNOG00000000767		0	0	0	0	AC112568.1	ubiquitin D [Source:RGD Symbol%3BAcc:69418]
ENSRNOG00000000768		0	0	0	0	Ubd	ubiquitin D [Source:RGD Symbol%3BAcc:69418]
ENSRNOG00000000774		13.5	16.34	12.11	12.91	Gabbr1	gamma-aminobutyric acid type B receptor subunit 1 [Source:RGD Symbol%3BAcc:621537]
ENSRNOG00000000775		0	0	0	0	Mog	myelin oligodendrocyte glycoprotein [Source:RGD Symbol%3BAcc:3102]
ENSRNOG00000000777		1.03	0.79	0.39	0.62	RT1-S3	RT1 class Ib%2C locus S3 [Source:RGD Symbol%3BAcc:735037]
ENSRNOG00000000778		0.96	1.16	1.1	0.9	Znrd1as1	ZNRD1 antisense RNA 1 [Source:RGD Symbol%3BAcc:1564067]
ENSRNOG00000000779		22.96	22.37	20.76	25.3	Polr1h	RNA polymerase I subunit H [Source:RGD Symbol%3BAcc:1303114]
ENSRNOG00000000780		15.01	17.43	16.97	17.79	Ppp1r11	protein phosphatase 1%2C regulatory (inhibitor) subunit 11 [Source:RGD Symbol%3BAcc:1303163]
ENSRNOG00000000781		0.48	0.74	0.75	0.71	Rnf39	ring finger protein 39 [Source:RGD Symbol%3BAcc:628854]
ENSRNOG00000000782		0	0.06	0.03	0.03	Trim10	tripartite motif-containing 10 [Source:RGD Symbol%3BAcc:1359438]
ENSRNOG00000000783		0	0	0	0	Trim40	tripartite motif-containing 40 [Source:RGD Symbol%3BAcc:1359645]
ENSRNOG00000000785		2.44	1.98	2.08	3.51	Trim39	tripartite motif-containing 39 [Source:RGD Symbol%3BAcc:1303115]
ENSRNOG00000000786		18.52	9.9	18.19	16.67	Rpp21	ribonuclease P/MRP subunit p21 [Source:RGD Symbol%3BAcc:1303090]
ENSRNOG00000000795		13.43	8.09	14.1	8.44	RT1-N3	RT1 class Ib%2C locus N3 [Source:RGD Symbol%3BAcc:1598370]
ENSRNOG00000000796		38.32	36.31	38.66	33.22	Ranbp2	RAN binding protein 2 [Source:RGD Symbol%3BAcc:1560047]
ENSRNOG00000000798		35.01	26.71	31.56	29.96	Gnl1	G protein nucleolar 1 [Source:RGD Symbol%3BAcc:1303051]
ENSRNOG00000000799		65.77	51.58	62.76	51.3	Abcf1	ATP binding cassette subfamily F member 1 [Source:RGD Symbol%3BAcc:620286]
ENSRNOG00000000800		0	0	0	0	Man1a1	mannosidase%2C alpha%2C class 1A%2C member 1 [Source:RGD Symbol%3BAcc:1310891]
ENSRNOG00000000801		1.88	2.1	3.16	2.09	Msl3l2	male-specific lethal 3-like 2 (Drosophila) [Source:RGD Symbol%3BAcc:1308699]
ENSRNOG00000000802		2.77	2.56	3.06	3.22	Tbc1d32	TBC1 domain family%2C member 32 [Source:RGD Symbol%3BAcc:2323599]
ENSRNOG00000000804		49.79	55.03	44.23	43.04	Mrps18b	mitochondrial ribosomal protein S18B [Source:RGD Symbol%3BAcc:1302998]
ENSRNOG00000000805		48.66	30.88	64.65	54.05	Gja1	gap junction protein%2C alpha 1 [Source:RGD Symbol%3BAcc:2690]
ENSRNOG00000000808		29.09	24.58	27.05	21.62	Hsf2	heat shock transcription factor 2 [Source:RGD Symbol%3BAcc:68395]
ENSRNOG00000000809		9.56	13.19	10.29	10.01	Atat1	alpha tubulin acetyltransferase 1 [Source:RGD Symbol%3BAcc:1303066]
ENSRNOG00000000811		0.15	0.15	0.14	0.14	Pkib	cAMP-dependent protein kinase inhibitor beta [Source:RGD Symbol%3BAcc:3335]
ENSRNOG00000000814		0	0	0	0	Fabp7	fatty acid binding protein 7 [Source:RGD Symbol%3BAcc:69312]
ENSRNOG00000000815		0	0	0.04	0	Smpdl3a	sphingomyelin phosphodiesterase%2C acid-like 3A [Source:RGD Symbol%3BAcc:1359277]
ENSRNOG00000000818		56.18	48.74	46.71	40.47	Nrm	nurim [Source:RGD Symbol%3BAcc:1302966]
ENSRNOG00000000823		8.96	9.11	8.96	8.34	Gcc2	GRIP and coiled-coil domain containing 2 [Source:RGD Symbol%3BAcc:1305732]
ENSRNOG00000000824		30.32	29.81	33.06	31.27	Dse	dermatan sulfate epimerase [Source:RGD Symbol%3BAcc:1305079]
ENSRNOG00000000825		1.83	2.87	2.18	3.33	Calhm5	calcium homeostasis modulator family member 5 [Source:RGD Symbol%3BAcc:1310405]
ENSRNOG00000000826		20.51	31.07	21.85	34.09	Flot1	flotillin 1 [Source:RGD Symbol%3BAcc:70991]
ENSRNOG00000000827		70.5	68.97	70.57	66.87	Ier3	immediate early response 3 [Source:RGD Symbol%3BAcc:1303321]
ENSRNOG00000000831		3.9	2.77	3.46	2.62	Gtf2h4	general transcription factor 2H subunit 4 [Source:RGD Symbol%3BAcc:1303309]
ENSRNOG00000000833		1.43	1.58	1.39	1.63	Vars2	valyl-tRNA synthetase 2%2C mitochondrial [Source:RGD Symbol%3BAcc:1303122]
ENSRNOG00000000838		0	0	0	0	Lta	lymphotoxin alpha [Source:RGD Symbol%3BAcc:3020]
ENSRNOG00000000839		9.81	9.29	8.52	8.69	Nfkbil1	NFKB inhibitor like 1 [Source:RGD Symbol%3BAcc:1303310]
ENSRNOG00000000840		1.09	0.73	0.39	0.9	Atp6v1g2	ATPase H+ transporting V1 subunit G2 [Source:RGD Symbol%3BAcc:1303186]
ENSRNOG00000000841		136.45	109.26	136.71	110.38	Ddx39b	DExD-box helicase 39B [Source:RGD Symbol%3BAcc:70923]
ENSRNOG00000000842		1.42	1.29	1.46	3.11	Ddah2	dimethylarginine dimethylaminohydrolase 2 [Source:RGD Symbol%3BAcc:1302955]
ENSRNOG00000000846		0	0	0	0.13	Ly6g5c	lymphocyte antigen 6 family member G5C [Source:RGD Symbol%3BAcc:735180]
ENSRNOG00000000847		102.45	101.39	105.53	99.06	Csnk2b	casein kinase 2 beta [Source:RGD Symbol%3BAcc:619978]
ENSRNOG00000000848		5.19	4.58	4.47	3.22	Gpank1	G patch domain and ankyrin repeats 1 [Source:RGD Symbol%3BAcc:1303304]
ENSRNOG00000000850		2.02	0.41	0.93	1.56	Apom	apolipoprotein M [Source:RGD Symbol%3BAcc:620773]
ENSRNOG00000000851		49.67	45.26	48.19	44.76	Bag6	BAG cochaperone 6 [Source:RGD Symbol%3BAcc:71064]
ENSRNOG00000000852		76.13	54.15	78.79	62.99	Prrc2a	proline-rich coiled-coil 2A [Source:RGD Symbol%3BAcc:1303025]
ENSRNOG00000000853		0	0	0	0	Aif1	allograft inflammatory factor 1 [Source:RGD Symbol%3BAcc:61924]
ENSRNOG00000000854		0	0	0	0	Ncr3	natural cytotoxicity triggering receptor 3 [Source:RGD Symbol%3BAcc:727881]
ENSRNOG00000000855		0	0	0	0	Lst1	leukocyte specific transcript 1 [Source:RGD Symbol%3BAcc:620077]
ENSRNOG00000000857		0.48	0.15	0.34	0.19	Msh5	mutS homolog 5 [Source:RGD Symbol%3BAcc:1303008]
ENSRNOG00000000858		4.91	4.12	5.87	4.42	Sapcd1	suppressor APC domain containing 1 [Source:RGD Symbol%3BAcc:1359359]
ENSRNOG00000000860		0.19	0.14	0.18	0.13	Vwa7	von Willebrand factor A domain containing 7 [Source:RGD Symbol%3BAcc:1303137]
ENSRNOG00000000861		0	0	0	0	Zic3	zinc finger protein of the cerebellum 3 [Source:MGI Symbol%3BAcc:MGI:106676]
ENSRNOG00000000866		16.06	13.83	18.74	13.46	-	RNA binding motif protein%2C X chromosome [Source:MGI Symbol%3BAcc:MGI:1343044]
ENSRNOG00000000867		49.28	33.73	51.43	38.65	Vars1	valyl-tRNA synthetase 1 [Source:RGD Symbol%3BAcc:3950]
ENSRNOG00000000869		30.13	24.48	28.98	24.72	Arhgef6	Rac/Cdc42 guanine nucleotide exchange factor (GEF) 6 [Source:MGI Symbol%3BAcc:MGI:1920591]
ENSRNOG00000000871		0	0	0	0	Cd40lg	CD40 ligand [Source:MGI Symbol%3BAcc:MGI:88337]
ENSRNOG00000000873		0	0	0	0	Brs3	bombesin-like receptor 3 [Source:MGI Symbol%3BAcc:MGI:1100501]
ENSRNOG00000000875		281.59	237.5	271.39	251.13	Fhl1	four and a half LIM domains 1 [Source:MGI Symbol%3BAcc:MGI:1298387]
ENSRNOG00000000878		0	0	0	0	Slc44a4	solute carrier family 44%2C member 4 [Source:RGD Symbol%3BAcc:1303167]
ENSRNOG00000000879		7.98	11.27	8.84	11.47	Slc9a6	solute carrier family 9 (sodium/hydrogen exchanger)%2C member 6 [Source:MGI Symbol%3BAcc:MGI:2443511]
ENSRNOG00000000885		0	0	0	0.02	Auts2l1	activator of transcription and developmental regulator AUTS2 [Source:RGD Symbol%3BAcc:2323959]
ENSRNOG00000000886		0	0	0	0.12	Caln1	calneuron 1 [Source:RGD Symbol%3BAcc:1305843]
ENSRNOG00000000888		40.85	43.41	40.47	44.19	Sbds	SBDS%2C ribosome maturation factor [Source:RGD Symbol%3BAcc:1311043]
ENSRNOG00000000889		2.37	1.93	2.33	2.02	AABR07011057.1	similar to RalA binding protein 1 [Source:RGD Symbol%3BAcc:1565198]
ENSRNOG00000000891		4.1	4.76	5.11	4.83	Zfp958l1	zinc finger protein 958-like 1 [Source:RGD Symbol%3BAcc:15003218]
ENSRNOG00000000893		42.15	40.46	42.7	42.16	Tmem248	transmembrane protein 248 [Source:RGD Symbol%3BAcc:1303319]
ENSRNOG00000000894		6.86	6.52	6.74	7.3	Fry	FRY microtubule binding protein [Source:RGD Symbol%3BAcc:1307034]
ENSRNOG00000000895		10.01	10.55	8.84	10.71	Rabgef1	RAB guanine nucleotide exchange factor 1 [Source:RGD Symbol%3BAcc:1307295]
ENSRNOG00000000896		0	0	0	0	AABR07070892.1	-
ENSRNOG00000000897		0.27	0.25	0.18	0.18	Rxfp2	relaxin family peptide receptor 2 [Source:RGD Symbol%3BAcc:1309449]
ENSRNOG00000000900		18.25	15.91	20.65	19.9	Tpst1	tyrosylprotein sulfotransferase 1 [Source:RGD Symbol%3BAcc:1308473]
ENSRNOG00000000901		31.58	27.79	29.24	27.73	Vkorc1l1	CGRP receptor component [Source:RGD Symbol%3BAcc:620753]
ENSRNOG00000000902		176.83	187.39	162.5	124.5	Hsph1	heat shock protein family H (Hsp110) member 1 [Source:RGD Symbol%3BAcc:1311609]
ENSRNOG00000000903		17.5	21.02	20.39	26.81	Asl	argininosuccinate lyase [Source:RGD Symbol%3BAcc:619974]
ENSRNOG00000000904		0	0	0	0.03	Wdr95	WD40 repeat domain 95 [Source:RGD Symbol%3BAcc:1561029]
ENSRNOG00000000905		0.23	0	0	0.05	Tex26	testis expressed 26 [Source:RGD Symbol%3BAcc:1560846]
ENSRNOG00000000906		8.71	12.85	10.81	18.28	Medag	mesenteric estrogen-dependent adipogenesis [Source:RGD Symbol%3BAcc:1307396]
ENSRNOG00000000907		0	0	0	0.08	Alox5ap	arachidonate 5-lipoxygenase activating protein [Source:RGD Symbol%3BAcc:2097]
ENSRNOG00000000909		12.69	10.74	13.43	12.98	Uspl1	ubiquitin specific peptidase like 1 [Source:RGD Symbol%3BAcc:1310835]
ENSRNOG00000000913		96.64	107.15	107.11	135.44	Gusb	glucuronidase%2C beta [Source:RGD Symbol%3BAcc:2772]
ENSRNOG00000000917		4.08	2.19	3.58	2.43	Nupr2	nuclear protein 2%2C transcriptional regulator [Source:RGD Symbol%3BAcc:1560258]
ENSRNOG00000000918		1.46	1.31	1.25	1.59	Zbed5	zinc finger%2C BED-type containing 5 [Source:RGD Symbol%3BAcc:1559988]
ENSRNOG00000000920		0.06	0.18	0.05	0.06	Phkg1	phosphorylase kinase catalytic subunit gamma 1 [Source:RGD Symbol%3BAcc:3325]
ENSRNOG00000000921		22.76	23.9	22.91	26.1	Ubl3	ubiquitin-like 3 [Source:RGD Symbol%3BAcc:1305431]
ENSRNOG00000000922		19.89	22.27	22.2	29.32	Sumf2	sulfatase modifying factor 2 [Source:RGD Symbol%3BAcc:1563253]
ENSRNOG00000000923		257.86	203.6	245.47	178.95	Cct6a	chaperonin containing TCP1 subunit 6A [Source:RGD Symbol%3BAcc:1304763]
ENSRNOG00000000924		28.89	27.51	24.98	27.19	Slc7a1	solute carrier family 7 member 1 [Source:RGD Symbol%3BAcc:3716]
ENSRNOG00000000925		38.17	39.01	35.55	42.98	Psph	phosphoserine phosphatase [Source:RGD Symbol%3BAcc:1308764]
ENSRNOG00000000926		14.31	12.64	14.27	10.24	Mrps17	mitochondrial ribosomal protein S17 [Source:RGD Symbol%3BAcc:1307650]
ENSRNOG00000000931		21.21	19.64	21.18	21.86	Sfswap	splicing factor SWAP [Source:RGD Symbol%3BAcc:1305004]
ENSRNOG00000000934		0	0	0	0	Piwil1	piwi-like RNA-mediated gene silencing 1 [Source:RGD Symbol%3BAcc:1306980]
ENSRNOG00000000936		24.57	34.86	32.16	34.17	Stx2	syntaxin 2 [Source:RGD Symbol%3BAcc:2558]
ENSRNOG00000000937		2.7	3.41	2.77	3.94	Slc46a3	solute carrier family 46%2C member 3 [Source:RGD Symbol%3BAcc:1307594]
ENSRNOG00000000938		600.32	460.9	585.47	476.75	Ran	RAN%2C member RAS oncogene family [Source:RGD Symbol%3BAcc:620367]
ENSRNOG00000000940		3.62	5.59	3.58	5.59	Flt1	FMS-like tyrosine kinase 1 [Source:MGI Symbol%3BAcc:MGI:95558]
ENSRNOG00000000942		9.08	9.49	8.89	9.23	Pan3	poly(A) specific ribonuclease subunit PAN3 [Source:RGD Symbol%3BAcc:1590880]
ENSRNOG00000000952		0	0	0	0	Gsx1	GS homeobox 1 [Source:RGD Symbol%3BAcc:1310020]
ENSRNOG00000000954		179.34	193.21	179.51	183.75	Polr1d	RNA polymerase I and III subunit D [Source:RGD Symbol%3BAcc:1564358]
ENSRNOG00000000955		8.9	8.32	9.75	9.73	Lnx2	ligand of numb-protein X 2 [Source:RGD Symbol%3BAcc:1308222]
ENSRNOG00000000956		5.51	7.04	9.69	16.9	Rasl11a	RAS-like family 11 member A [Source:RGD Symbol%3BAcc:1303231]
ENSRNOG00000000957		457.53	416.96	438.68	389.85	Rpl21	ribosomal protein L21 [Source:RGD Symbol%3BAcc:68390]
ENSRNOG00000000958		0	0	0	0	AABR07055943.1	-
ENSRNOG00000000961		0	0	0	0	Glt1d1	glycosyltransferase 1 domain containing 1 [Source:RGD Symbol%3BAcc:1304896]
ENSRNOG00000000962		12.23	9.85	11.27	9.99	Slc15a4	solute carrier family 15 member 4 [Source:RGD Symbol%3BAcc:708469]
ENSRNOG00000000963		0	0	0	0	Tmem132c	transmembrane protein 132C [Source:RGD Symbol%3BAcc:1583824]
ENSRNOG00000000964		0	0	0	0	Frg1l1	FSHD region gene 1-like 1 [Source:RGD Symbol%3BAcc:1592278]
ENSRNOG00000000967		27.02	85.08	37.77	85.65	Aacs	acetoacetyl-CoA synthetase [Source:RGD Symbol%3BAcc:708522]
ENSRNOG00000000968		28.73	29.49	26.49	26.06	Rnf6	ring finger protein 6 [Source:RGD Symbol%3BAcc:1306092]
ENSRNOG00000000969		0.03	0	0	0	Cyp3a18	cytochrome P450%2C family 3%2C subfamily a%2C polypeptide 18 [Source:RGD Symbol%3BAcc:628709]
ENSRNOG00000000973		0	0	0	0	Tex45	testis expressed 45 [Source:RGD Symbol%3BAcc:1563425]
ENSRNOG00000000974		17.5	13.08	18.08	15.56	Zfp358	zinc finger protein 358 [Source:RGD Symbol%3BAcc:1310416]
ENSRNOG00000000975		33.1	47.81	29.75	35.3	Mcoln1	mucolipin TRP cation channel 1 [Source:RGD Symbol%3BAcc:1308953]
ENSRNOG00000000977		8.09	10.03	8.22	10.71	Pnpla6	patatin-like phospholipase domain containing 6 [Source:RGD Symbol%3BAcc:1564611]
ENSRNOG00000000978		0.51	0.48	0.44	0.38	AABR07035374.1	cytochrome P450%2C family 3%2C subfamily a%2C polypeptide 73 [Source:NCBI gene (formerly Entrezgene)%3BAcc:498198]
ENSRNOG00000000981		21.13	21.09	20.29	28.09	Scarb1	scavenger receptor class B%2C member 1 [Source:RGD Symbol%3BAcc:2302]
ENSRNOG00000000983		5.18	6.37	4.62	6.09	Zfp394	zinc finger protein 394 [Source:RGD Symbol%3BAcc:628654]
ENSRNOG00000000985		48.16	37.51	49.86	40.98	Cpsf4	cleavage and polyadenylation specific factor 4 [Source:RGD Symbol%3BAcc:620440]
ENSRNOG00000000986		0	0	0	0.02	Camsap3	calmodulin regulated spectrin-associated protein family%2C member 3 [Source:RGD Symbol%3BAcc:1597412]
ENSRNOG00000000987		6.53	6.08	7.07	6.12	Ptcd1	pentatricopeptide repeat domain 1 [Source:RGD Symbol%3BAcc:1311473]
ENSRNOG00000000988		25.32	27.18	28.29	29.62	Xab2	XPA binding protein 2 [Source:RGD Symbol%3BAcc:621217]
ENSRNOG00000000989		83.87	97.76	78.66	91.68	Bud31	BUD31 homolog [Source:RGD Symbol%3BAcc:621103]
ENSRNOG00000000990		309.82	262.59	320.6	248	Pdap1	PDGFA associated protein 1 [Source:RGD Symbol%3BAcc:620442]
ENSRNOG00000000991		326.91	421.58	325.93	409.1	Arpc1b	actin related protein 2/3 complex%2C subunit 1B [Source:RGD Symbol%3BAcc:2155]
ENSRNOG00000000993		0	0	0	0	Pcp2	Purkinje cell protein 2 [Source:RGD Symbol%3BAcc:1306217]
ENSRNOG00000000994		0.2	0.23	0.13	0.27	Stxbp2	syntaxin binding protein 2 [Source:RGD Symbol%3BAcc:619967]
ENSRNOG00000000996		81.79	88.69	80.02	85.64	Arpc1a	actin related protein 2/3 complex%2C subunit 1A [Source:RGD Symbol%3BAcc:620834]
ENSRNOG00000000999		15.56	14.93	17.94	19.14	Smurf1	SMAD specific E3 ubiquitin protein ligase 1 [Source:RGD Symbol%3BAcc:1594738]
ENSRNOG00000001001		0	0	0	0	Retn	resistin [Source:RGD Symbol%3BAcc:628781]
ENSRNOG00000001003		16.31	15.43	15.85	15.66	Trappc5	trafficking protein particle complex subunit 5 [Source:RGD Symbol%3BAcc:1563971]
ENSRNOG00000001004		23.9	23.46	25.37	26.12	Ncor2	nuclear receptor co-repressor 2 [Source:RGD Symbol%3BAcc:1310293]
ENSRNOG00000001005		0	0.04	0.08	0	Fcer2	Fc fragment of IgE receptor II [Source:RGD Symbol%3BAcc:619997]
ENSRNOG00000001006		0	0	0	0	Nptx2	neuronal pentraxin 2 [Source:RGD Symbol%3BAcc:1309447]
ENSRNOG00000001007		36.97	38.07	36.54	33.45	Baiap2l1	BAR/IMD domain containing adaptor protein 2 like 1 [Source:RGD Symbol%3BAcc:1308452]
ENSRNOG00000001009		131.76	156.07	128.12	160.38	Bri3	brain protein I3 [Source:RGD Symbol%3BAcc:1309187]
ENSRNOG00000001010		9.2	21.75	7.5	20.37	Tecpr1	tectonin beta-propeller repeat containing 1 [Source:RGD Symbol%3BAcc:1306873]
ENSRNOG00000001017		1.48	0.74	1.36	0.64	Cd209	CD209 molecule [Source:RGD Symbol%3BAcc:1561104]
ENSRNOG00000001027		0	0	0	0	Cd209f	rCG58956-like [Source:RGD Symbol%3BAcc:2324825]
ENSRNOG00000001030		141.15	210.43	143.27	228.53	Tsc22d1	TSC22 domain family%2C member 1 [Source:RGD Symbol%3BAcc:3850]
ENSRNOG00000001031		41.89	51.51	39.65	45.88	Ocm	oncomodulin [Source:RGD Symbol%3BAcc:3222]
ENSRNOG00000001032		69.54	71.37	71.82	70.32	Ccz1b	CCZ1 homolog B%2C vacuolar protein trafficking and biogenesis associated [Source:RGD Symbol%3BAcc:1306410]
ENSRNOG00000001033		17.42	16.05	17.8	14.45	Nufip1	nuclear FMR1 interacting protein 1 [Source:RGD Symbol%3BAcc:1359440]
ENSRNOG00000001034		10.56	10.57	11.55	10.79	Evi5l	ecotropic viral integration site 5-like [Source:RGD Symbol%3BAcc:1561962]
ENSRNOG00000001035		10.87	11.31	10.43	12.14	Gtf2h3	general transcription factor IIH subunit 3 [Source:RGD Symbol%3BAcc:1305494]
ENSRNOG00000001036		0.04	0.17	0.08	0.07	Rsph10b	radial spoke head 10 homolog B [Source:RGD Symbol%3BAcc:1311893]
ENSRNOG00000001037		12.67	13.1	12.88	12.68	Gpalpp1	GPALPP motifs containing 1 [Source:RGD Symbol%3BAcc:1307254]
ENSRNOG00000001039		42.39	45.11	43.7	42.17	Eif2b1	eukaryotic translation initiation factor 2B subunit alpha [Source:RGD Symbol%3BAcc:620819]
ENSRNOG00000001040		13.97	12.51	14.55	11.7	Pms2	PMS1 homolog 2%2C mismatch repair system component [Source:RGD Symbol%3BAcc:1305483]
ENSRNOG00000001043		18.53	17.02	14.89	17.3	Ddx55	DEAD-box helicase 55 [Source:RGD Symbol%3BAcc:2324094]
ENSRNOG00000001044		87.86	64.3	74.36	71.55	Aimp2	aminoacyl tRNA synthetase complex-interacting multifunctional protein 2 [Source:RGD Symbol%3BAcc:1560787]
ENSRNOG00000001047		14.81	15.46	12.67	12.67	Map2k7	mitogen activated protein kinase kinase 7 [Source:RGD Symbol%3BAcc:1560043]
ENSRNOG00000001048		1.6	1.65	0.74	1.46	Ankrd61	ankyrin repeat domain 61 [Source:RGD Symbol%3BAcc:1586393]
ENSRNOG00000001049		1175.37	1452.71	1183.36	1227.12	Tpt1	tumor protein%2C translationally-controlled 1 [Source:RGD Symbol%3BAcc:621623]
ENSRNOG00000001050		52.67	78	49.02	74.24	Eif2ak1	eukaryotic translation initiation factor 2 alpha kinase 1 [Source:RGD Symbol%3BAcc:70883]
ENSRNOG00000001052		15.2	12.33	14.21	11.66	Slc25a30	solute carrier family 25%2C member 30 [Source:RGD Symbol%3BAcc:1359702]
ENSRNOG00000001053		332.05	280.01	288.91	233.84	Tmed2	transmembrane p24 trafficking protein 2 [Source:RGD Symbol%3BAcc:69243]
ENSRNOG00000001055		13.63	17.99	14.06	15.31	Rilpl1	Rab interacting lysosomal protein-like 1 [Source:RGD Symbol%3BAcc:1307973]
ENSRNOG00000001056		14.25	19.67	14.04	20.32	Snapc2	small nuclear RNA activating complex%2C polypeptide 2 [Source:RGD Symbol%3BAcc:1304589]
ENSRNOG00000001058		48.43	53.61	47.8	49.42	Timm44	translocase of inner mitochondrial membrane 44 [Source:RGD Symbol%3BAcc:3864]
ENSRNOG00000001059		7.78	6.64	7.53	6.66	Usp42	ubiquitin specific peptidase 42 [Source:RGD Symbol%3BAcc:1305231]
ENSRNOG00000001060		14.54	16.77	12.53	15.78	Snrnp35	small nuclear ribonucleoprotein U11/U12 subunit 35 [Source:RGD Symbol%3BAcc:1310724]
ENSRNOG00000001061		20.34	21.02	21.05	29.6	Rilpl2	Rab interacting lysosomal protein-like 2 [Source:RGD Symbol%3BAcc:1303140]
ENSRNOG00000001064		26.78	29.7	25.03	23.09	Sbno1	strawberry notch homolog 1 [Source:RGD Symbol%3BAcc:1310005]
ENSRNOG00000001065		16.6	22.19	16.51	24.12	Cyth3	cytohesin 3 [Source:RGD Symbol%3BAcc:620399]
ENSRNOG00000001066		0.33	0.36	0.17	0.2	Itih2	inter-alpha-trypsin inhibitor heavy chain 2 [Source:RGD Symbol%3BAcc:1565426]
ENSRNOG00000001068		364.47	358.9	383.11	364.32	Rac1	Rac family small GTPase 1 [Source:RGD Symbol%3BAcc:619755]
ENSRNOG00000001069		51.51	44.93	55.21	43.6	Elavl1	ELAV like RNA binding protein 1 [Source:RGD Symbol%3BAcc:1308649]
ENSRNOG00000001070		221.71	164.86	241.86	175.31	Cdk2ap1	cyclin-dependent kinase 2 associated protein 1 [Source:RGD Symbol%3BAcc:1308664]
ENSRNOG00000001071		0	0	0	0	AABR07035091.1	HIG1 hypoxia inducible domain family%2C member 2A-like 1 [Source:RGD Symbol%3BAcc:1586494]
ENSRNOG00000001072		12.76	14.68	13.8	16.53	Cers4	ceramide synthase 4 [Source:RGD Symbol%3BAcc:1309303]
ENSRNOG00000001073		2.98	2.64	3.08	2.42	Mtrfr	mitochondrial translation release factor in rescue [Source:RGD Symbol%3BAcc:1563482]
ENSRNOG00000001074		11.58	9.79	11.8	10.17	Mphosph9	M-phase phosphoprotein 9 [Source:RGD Symbol%3BAcc:1598368]
ENSRNOG00000001079		9.85	8.53	8.41	7.85	Daglb	diacylglycerol lipase%2C beta [Source:RGD Symbol%3BAcc:1310193]
ENSRNOG00000001080		73.78	65.9	69.69	60.79	Arl6ip4	ADP-ribosylation factor like GTPase 6 interacting protein 4 [Source:RGD Symbol%3BAcc:1307657]
ENSRNOG00000001081		3.2	4.07	3.73	3.17	Ogfod2	2-oxoglutarate and iron-dependent oxygenase domain containing 2 [Source:RGD Symbol%3BAcc:1310594]
ENSRNOG00000001082		0.32	0.38	0.17	0.08	Abcb9	ATP binding cassette subfamily B member 9 [Source:RGD Symbol%3BAcc:620254]
ENSRNOG00000001083		140.92	147.06	166.88	185.8	Kdelr2	KDEL endoplasmic reticulum protein retention receptor 2 [Source:RGD Symbol%3BAcc:1304618]
ENSRNOG00000001086		32.6	33.34	29.58	30.72	Vps37b	VPS37B subunit of ESCRT-I [Source:RGD Symbol%3BAcc:1304576]
ENSRNOG00000001088		57.19	30.28	55.36	30.85	Rfc3	replication factor C subunit 3 [Source:RGD Symbol%3BAcc:1306832]
ENSRNOG00000001090		10.13	8.5	10.04	9.46	Stard13	StAR-related lipid transfer domain containing 13 [Source:RGD Symbol%3BAcc:1564816]
ENSRNOG00000001091		30.41	32.22	28.38	32.25	Hip1r	huntingtin interacting protein 1 related [Source:RGD Symbol%3BAcc:621615]
ENSRNOG00000001092		0	0	0.04	0	Kl	Klotho [Source:RGD Symbol%3BAcc:620396]
ENSRNOG00000001094		1.17	1.49	1.09	1.31	Zfp316	zinc finger protein 316 [Source:RGD Symbol%3BAcc:1311647]
ENSRNOG00000001098		23.99	15.81	24.12	16.89	Pds5b	PDS5 cohesin associated factor B [Source:RGD Symbol%3BAcc:1310838]
ENSRNOG00000001099		4.09	3.87	3.85	3.28	Rbak	RB-associated KRAB zinc finger [Source:RGD Symbol%3BAcc:1562875]
ENSRNOG00000001101		14.89	13.98	13.74	13.78	Rnf216	ring finger protein 216 [Source:RGD Symbol%3BAcc:1565135]
ENSRNOG00000001103		0.02	0.09	0.04	0	Sdk1	sidekick cell adhesion molecule 1 [Source:RGD Symbol%3BAcc:1560686]
ENSRNOG00000001104		5.34	4.77	4.44	5.59	Foxk1	forkhead box K1 [Source:RGD Symbol%3BAcc:1309643]
ENSRNOG00000001106		97.74	94.5	89.23	78.36	Denr	density regulated reinitiation and release factor [Source:RGD Symbol%3BAcc:1584200]
ENSRNOG00000001108		22	25.17	22.96	24.55	N4bp2l2	NEDD4 binding protein 2-like 2 [Source:RGD Symbol%3BAcc:1359603]
ENSRNOG00000001111		5.18	2.08	4.83	2.26	Brca2	BRCA2%2C DNA repair associated [Source:RGD Symbol%3BAcc:2219]
ENSRNOG00000001113		0	0	0	0	Mmd2	monocyte to macrophage differentiation-associated 2 [Source:RGD Symbol%3BAcc:1306506]
ENSRNOG00000001114		31.42	31.75	29.54	29.42	Wipi2	WD repeat domain%2C phosphoinositide interacting 2 [Source:RGD Symbol%3BAcc:1359154]
ENSRNOG00000001115		0	0.05	0	0.02	Slc29a4	solute carrier family 29 member 4 [Source:RGD Symbol%3BAcc:1310545]
ENSRNOG00000001117		4.18	5.12	4.36	4.33	Fbxl18	F-box and leucine-rich repeat protein 18 [Source:RGD Symbol%3BAcc:1596958]
ENSRNOG00000001120		13.37	13.12	14.95	13.07	Med13l	mediator complex subunit 13L [Source:RGD Symbol%3BAcc:1305884]
ENSRNOG00000001123		11.9	13.88	12.57	14	Spring1	SREBF pathway regulator in golgi 1 [Source:RGD Symbol%3BAcc:1562310]
ENSRNOG00000001124		6.26	8.04	6.94	9.06	Rnft2	ring finger protein%2C transmembrane 2 [Source:RGD Symbol%3BAcc:1560195]
ENSRNOG00000001126		36.91	33.87	39.35	36.88	Fbxw8	F-box and WD repeat domain containing 8 [Source:RGD Symbol%3BAcc:1306032]
ENSRNOG00000001128		0	0	0	0.09	Tesc	tescalcin [Source:RGD Symbol%3BAcc:1566317]
ENSRNOG00000001129		15.37	13.41	15.14	15.66	Fbxo21	F-box protein 21 [Source:RGD Symbol%3BAcc:1307346]
ENSRNOG00000001130		0	0.01	0	0	Nos1	nitric oxide synthase 1 [Source:RGD Symbol%3BAcc:3184]
ENSRNOG00000001134		47.14	21.43	41.61	23.22	Rfc5	replication factor C subunit 5 [Source:RGD Symbol%3BAcc:1309280]
ENSRNOG00000001135		179.92	172.6	190.08	196.04	Wsb2	WD repeat and SOCS box-containing 2 [Source:RGD Symbol%3BAcc:1359599]
ENSRNOG00000001136		358.67	399.44	351.61	350.89	Pebp1	phosphatidylethanolamine binding protein 1 [Source:RGD Symbol%3BAcc:62017]
ENSRNOG00000001138		14.71	19.41	15.73	17.35	Taok3	TAO kinase 3 [Source:RGD Symbol%3BAcc:1562861]
ENSRNOG00000001139		40.09	41.14	41.81	41.63	Suds3	SDS3 homolog%2C SIN3A corepressor complex component [Source:RGD Symbol%3BAcc:1305986]
ENSRNOG00000001141		0	0	0	0	Srrm4	serine/arginine repetitive matrix 4 [Source:RGD Symbol%3BAcc:1560213]
ENSRNOG00000001142		44.44	42.7	38.87	46.62	Prkab1	protein kinase AMP-activated non-catalytic subunit beta 1 [Source:RGD Symbol%3BAcc:71057]
ENSRNOG00000001143		22.23	16.24	19.23	14.2	Cit	citron rho-interacting serine/threonine kinase [Source:RGD Symbol%3BAcc:70878]
ENSRNOG00000001148		2009.85	2038.91	1980.81	1747.75	Rplp0	ribosomal protein lateral stalk subunit P0 [Source:RGD Symbol%3BAcc:621247]
ENSRNOG00000001149		37.4	29.18	38.33	34.96	Pxn	paxillin [Source:RGD Symbol%3BAcc:1305759]
ENSRNOG00000001151		1.29	1.84	1.21	2.33	Sirt4	sirtuin 4 [Source:RGD Symbol%3BAcc:1310413]
ENSRNOG00000001152		0	0	0	0	Glp1r	glucagon-like peptide 1 receptor [Source:RGD Symbol%3BAcc:2703]
ENSRNOG00000001153		0	0	0	0	Pla2g1b	phospholipase A2 group IB [Source:RGD Symbol%3BAcc:61949]
ENSRNOG00000001156		0	0.01	0	0.01	Msi1	musashi RNA-binding protein 1 [Source:RGD Symbol%3BAcc:628778]
ENSRNOG00000001157		0	0	0	0	Umodl1	uromodulin-like 1 [Source:RGD Symbol%3BAcc:1566039]
ENSRNOG00000001158		0	0	0.04	0	Abcg1	ATP binding cassette subfamily G member 1 [Source:RGD Symbol%3BAcc:620294]
ENSRNOG00000001159		0	0	0	0	Tff3	trefoil factor 3 [Source:RGD Symbol%3BAcc:3847]
ENSRNOG00000001160		20.86	21.41	18.35	22.91	NEWGENE_1586233	TP53 regulated inhibitor of apoptosis 1 [Source:RGD Symbol%3BAcc:1586233]
ENSRNOG00000001162		0	0	0	0	Tff2	trefoil factor 2 [Source:RGD Symbol%3BAcc:620709]
ENSRNOG00000001163		54.21	43.72	80.9	70.05	Srsf9	serine and arginine rich splicing factor 9 [Source:RGD Symbol%3BAcc:1309495]
ENSRNOG00000001164		0	0	0	0	Tff1	trefoil factor 1 [Source:RGD Symbol%3BAcc:620707]
ENSRNOG00000001165		0	0	0	0	Tmprss3	transmembrane serine protease 3 [Source:RGD Symbol%3BAcc:1310135]
ENSRNOG00000001167		0	0	0	0	Ubash3a	ubiquitin associated and SH3 domain containing%2C A [Source:RGD Symbol%3BAcc:1310305]
ENSRNOG00000001169		0	0	0	0	Slc37a1	solute carrier family 37 member 1 [Source:RGD Symbol%3BAcc:1308587]
ENSRNOG00000001170		715.23	764.83	764.28	883.44	Cox6a1	cytochrome c oxidase subunit 6A1 [Source:RGD Symbol%3BAcc:2384]
ENSRNOG00000001171		15.55	14.01	12.77	12.83	Coq5	coenzyme Q5%2C methyltransferase [Source:RGD Symbol%3BAcc:1310857]
ENSRNOG00000001172		155.25	131.14	174.87	190.22	Rnf10	ring finger protein 10 [Source:RGD Symbol%3BAcc:1309282]
ENSRNOG00000001173		4.47	6.2	5.09	5.76	Cabp1	calcium binding protein 1 [Source:RGD Symbol%3BAcc:620385]
ENSRNOG00000001174		0	0	0	0	Pde9a	phosphodiesterase 9A [Source:RGD Symbol%3BAcc:621035]
ENSRNOG00000001177		22.76	21.14	24.12	23.59	Acads	acyl-CoA dehydrogenase short chain [Source:RGD Symbol%3BAcc:620514]
ENSRNOG00000001178		21.04	23.54	21.27	25.95	Sppl3	signal peptide peptidase like 3 [Source:RGD Symbol%3BAcc:1562826]
ENSRNOG00000001181		10.07	7.79	10.84	6.78	Wdr4	WD repeat domain 4 [Source:RGD Symbol%3BAcc:1585179]
ENSRNOG00000001182		34.21	44.19	35.26	45.44	Ndufv3	NADH:ubiquinone oxidoreductase subunit V3 [Source:RGD Symbol%3BAcc:621020]
ENSRNOG00000001183		0.04	0.02	0	0.02	Hnf1a	HNF1 homeobox A [Source:RGD Symbol%3BAcc:3828]
ENSRNOG00000001184		6.67	6.59	7.23	5.97	Pknox1	PBX/knotted 1 homeobox 1 [Source:RGD Symbol%3BAcc:1305003]
ENSRNOG00000001185		60.88	84.03	56.77	70.39	RGD1311899	similar to RIKEN cDNA 2210016L21 gene [Source:RGD Symbol%3BAcc:1311899]
ENSRNOG00000001187		0.81	2.17	0.21	0.47	Oasl	2'-5'-oligoadenylate synthetase-like [Source:RGD Symbol%3BAcc:1308586]
ENSRNOG00000001189		6.45	4.36	6.25	3.14	Sik1	salt-inducible kinase 1 [Source:RGD Symbol%3BAcc:69407]
ENSRNOG00000001190		39.09	36.79	37.01	40.32	Git2	GIT ArfGAP 2 [Source:RGD Symbol%3BAcc:1359708]
ENSRNOG00000001191		13.39	11.86	14.36	11.66	Tchp	trichoplein%2C keratin filament binding [Source:RGD Symbol%3BAcc:1310813]
ENSRNOG00000001192		50.21	38.87	52.88	44.95	Gltp	glycolipid transfer protein [Source:RGD Symbol%3BAcc:1564442]
ENSRNOG00000001193		1.49	1.76	1.22	0.32	Hsf2bp	heat shock transcription factor 2 binding protein [Source:RGD Symbol%3BAcc:1565879]
ENSRNOG00000001194		11.37	8.04	9.84	8.2	Rrp1b	ribosomal RNA processing 1B [Source:RGD Symbol%3BAcc:1305633]
ENSRNOG00000001195		0	0	0	0	Trpv4	transient receptor potential cation channel%2C subfamily V%2C member 4 [Source:RGD Symbol%3BAcc:69337]
ENSRNOG00000001198		0.14	0.05	0.02	0.07	Fam222a	family with sequence similarity 222%2C member A [Source:RGD Symbol%3BAcc:1565883]
ENSRNOG00000001199		9.86	12.49	11.73	12.44	Pop5	POP5 homolog%2C ribonuclease P/MRP subunit [Source:RGD Symbol%3BAcc:1311819]
ENSRNOG00000001201		259.02	463.53	244.92	422.62	Cstb	cystatin B [Source:RGD Symbol%3BAcc:2435]
ENSRNOG00000001203		33.63	28.46	33.74	26.3	Rrp1	ribosomal RNA processing 1 [Source:RGD Symbol%3BAcc:1307286]
ENSRNOG00000001204		62.45	52.8	62.16	56.98	Ankrd13a	ankyrin repeat domain 13a [Source:RGD Symbol%3BAcc:1308577]
ENSRNOG00000001205		10.4	14.23	8.28	9.12	Agpat3	1-acylglycerol-3-phosphate O-acyltransferase 3 [Source:RGD Symbol%3BAcc:1305787]
ENSRNOG00000001210		9.48	8.15	8.13	7.24	Pwp2	PWP2%2C small subunit processome component [Source:RGD Symbol%3BAcc:1582817]
ENSRNOG00000001211		14.29	14.62	14.52	17.15	Gatd3a	glutamine amidotransferase like class 1 domain containing 3A [Source:RGD Symbol%3BAcc:1303003]
ENSRNOG00000001212		0	0.1	0.05	0.05	Dnmt3l	DNA methyltransferase 3 like [Source:RGD Symbol%3BAcc:1303239]
ENSRNOG00000001213		0.09	0.27	0.26	0.09	Aire	autoimmune regulator [Source:RGD Symbol%3BAcc:1311139]
ENSRNOG00000001214		44.48	47.11	46.85	42.6	Pfkl	phosphofructokinase%2C liver type [Source:RGD Symbol%3BAcc:3311]
ENSRNOG00000001215		6.08	6.36	6.42	6.76	Cfap410	cilia and flagella associated protein 410 [Source:RGD Symbol%3BAcc:1309594]
ENSRNOG00000001216		0	0	0	0	Trpm2	transient receptor potential cation channel%2C subfamily M%2C member 2 [Source:RGD Symbol%3BAcc:1311889]
ENSRNOG00000001217		0	0	0	0.03	Lrrc3	leucine rich repeat containing 3 [Source:RGD Symbol%3BAcc:628861]
ENSRNOG00000001218		0	0	0	0	AABR07044583.1	hypothetical protein LOC100365646 [Source:RGD Symbol%3BAcc:2318639]
ENSRNOG00000001219		0	0	0.03	0	Tspear	thrombospondin-type laminin G domain and EAR repeats [Source:RGD Symbol%3BAcc:1563108]
ENSRNOG00000001222		18.33	16.48	18.24	15.59	Ube2g2	ubiquitin-conjugating enzyme E2G 2 [Source:RGD Symbol%3BAcc:1304860]
ENSRNOG00000001223		40.77	44.99	44.14	49.74	Pttg1ip	PTTG1 interacting protein [Source:RGD Symbol%3BAcc:1305983]
ENSRNOG00000001224		0	0	0.02	0	Itgb2	integrin subunit beta 2 [Source:RGD Symbol%3BAcc:1305581]
ENSRNOG00000001225		10.12	9.84	9.05	8.54	Fam207a	family with sequence similarity 207%2C member A [Source:RGD Symbol%3BAcc:1311257]
ENSRNOG00000001226		0	0	0	0	AABR07044593.1	non-metastatic cells 2%2C protein (NM23B) expressed in%2C pseudogene 1 [Source:RGD Symbol%3BAcc:1594734]
ENSRNOG00000001227		1.64	1.34	1.66	1.46	Adarb1	adenosine deaminase%2C RNA-specific%2C B1 [Source:RGD Symbol%3BAcc:2033]
ENSRNOG00000001228		30.56	34.59	32.82	35.44	Pofut2	protein O-fucosyltransferase 2 [Source:RGD Symbol%3BAcc:1307334]
ENSRNOG00000001229		0.39	0.7	0.64	0.38	Col18a1	collagen type XVIII alpha 1 chain [Source:RGD Symbol%3BAcc:70936]
ENSRNOG00000001232		13.91	12.28	14.45	14.79	Slc19a1	solute carrier family 19 member 1 [Source:RGD Symbol%3BAcc:3695]
ENSRNOG00000001235		37.67	32.91	36.7	32.35	Gna12	G protein subunit alpha 12 [Source:RGD Symbol%3BAcc:71018]
ENSRNOG00000001236		8.16	7.44	7.94	7.56	Brat1	BRCA1-associated ATM activator 1 [Source:RGD Symbol%3BAcc:1565146]
ENSRNOG00000001237		17.8	20.19	18.94	27.47	Cabin1	calcineurin binding protein 1 [Source:RGD Symbol%3BAcc:620263]
ENSRNOG00000001238		60	50.86	54.38	45.22	Rsrc2	arginine and serine rich coiled-coil 2 [Source:RGD Symbol%3BAcc:1564882]
ENSRNOG00000001241		9.77	8.97	8.04	7.89	Iqce	IQ motif containing E [Source:RGD Symbol%3BAcc:1311349]
ENSRNOG00000001242		0	0.04	0	0	Gstt3	glutathione S-transferase%2C theta 3 [Source:RGD Symbol%3BAcc:1562732]
ENSRNOG00000001243		20.51	18.81	20.42	20.11	Zcchc8	zinc finger CCHC-type containing 8 [Source:RGD Symbol%3BAcc:1309774]
ENSRNOG00000001245		12.59	8.08	10.25	6.84	Pcbp3	poly(rC) binding protein 3 [Source:RGD Symbol%3BAcc:1307430]
ENSRNOG00000001247		31.37	42.5	26.94	33.18	Clip1	CAP-GLY domain containing linker protein 1 [Source:RGD Symbol%3BAcc:67404]
ENSRNOG00000001249		0.03	0.03	0	0.07	Col6a1	collagen type VI alpha 1 chain [Source:RGD Symbol%3BAcc:1565398]
ENSRNOG00000001250		48.53	36.24	47.78	40.02	Lfng	LFNG O-fucosylpeptide 3-beta-N-acetylglucosaminyltransferase [Source:RGD Symbol%3BAcc:620587]
ENSRNOG00000001251		0	0	0	0	Grifin	galectin-related inter-fiber protein [Source:RGD Symbol%3BAcc:71055]
ENSRNOG00000001252		7.78	13.48	10.3	13.92	Chst12	carbohydrate sulfotransferase 12 [Source:RGD Symbol%3BAcc:1308214]
ENSRNOG00000001253		172.04	135.77	171.81	129.7	Eif3b	eukaryotic translation initiation factor 3%2C subunit B [Source:RGD Symbol%3BAcc:1309018]
ENSRNOG00000001254		0.25	0.3	0.18	0.36	Col6a2	collagen type VI alpha 2 chain [Source:RGD Symbol%3BAcc:1305585]
ENSRNOG00000001255		7.69	8.06	7.91	9.56	Mlxip	MLX interacting protein [Source:MGI Symbol%3BAcc:MGI:2141183]
ENSRNOG00000001256		14.88	14.49	14.83	14.61	Atxn2	ataxin 2 [Source:RGD Symbol%3BAcc:1306637]
ENSRNOG00000001258		39.25	43.16	35.5	41.75	Snx8	sorting nexin 8 [Source:RGD Symbol%3BAcc:1305791]
ENSRNOG00000001259		0	0.05	0.1	0	Cux2	cut-like homeobox 2 [Source:RGD Symbol%3BAcc:1305967]
ENSRNOG00000001260		8.47	9.39	9.02	8.13	Nudt1	nudix hydrolase 1 [Source:RGD Symbol%3BAcc:621080]
ENSRNOG00000001261		0	0	0	0	Ftcd	formimidoyltransferase cyclodeaminase [Source:RGD Symbol%3BAcc:70915]
ENSRNOG00000001265		16.86	10.44	18.37	9.82	Mad1l1	mitotic arrest deficient 1 like 1 [Source:RGD Symbol%3BAcc:1596881]
ENSRNOG00000001269		158.58	124.24	165.84	134.12	Ppp1cc	protein phosphatase 1 catalytic subunit gamma [Source:RGD Symbol%3BAcc:3377]
ENSRNOG00000001270		0.38	0.35	0.32	0.4	Hvcn1	hydrogen voltage-gated channel 1 [Source:RGD Symbol%3BAcc:1310788]
ENSRNOG00000001271		8.93	11.39	9.53	11.38	Card6	caspase recruitment domain family%2C member 6 [Source:RGD Symbol%3BAcc:1305805]
ENSRNOG00000001272		12.18	13.14	11.98	12.58	Mcm3ap	minichromosome maintenance complex component 3 associated protein [Source:RGD Symbol%3BAcc:1306834]
ENSRNOG00000001273		34.69	40.78	33.48	42.07	Psmg3	proteasome assembly chaperone 3 [Source:RGD Symbol%3BAcc:2319950]
ENSRNOG00000001274		234.51	324.71	236.8	299.88	Vps29	VPS29 retromer complex component [Source:RGD Symbol%3BAcc:1308332]
ENSRNOG00000001275		0	0.06	0.19	0.1	Tmem184a	transmembrane protein 184A [Source:RGD Symbol%3BAcc:1306702]
ENSRNOG00000001276		3.22	2.27	2.9	1.97	Pcnt	pericentrin [Source:RGD Symbol%3BAcc:1595865]
ENSRNOG00000001277		0	0	0	0	Mafk	MAF bZIP transcription factor K [Source:RGD Symbol%3BAcc:628633]
ENSRNOG00000001278		14.58	13.92	17.27	16.44	Gpn3	GPN-loop GTPase 3 [Source:RGD Symbol%3BAcc:1303034]
ENSRNOG00000001283		24.79	20.2	23.34	23.5	Anapc7	anaphase promoting complex subunit 7 [Source:RGD Symbol%3BAcc:1311927]
ENSRNOG00000001284		0	0	0	0	Uncx	UNC homeobox [Source:RGD Symbol%3BAcc:69361]
ENSRNOG00000001285		127.86	118.31	117.56	107.98	Atp2a2	ATPase sarcoplasmic/endoplasmic reticulum Ca2+ transporting 2 [Source:RGD Symbol%3BAcc:2174]
ENSRNOG00000001287		0.09	0.45	0.03	0.28	Gper1	G protein-coupled estrogen receptor 1 [Source:RGD Symbol%3BAcc:619845]
ENSRNOG00000001288		1.67	2.38	1.54	2.28	Gpr146	G protein-coupled receptor 146 [Source:RGD Symbol%3BAcc:1560731]
ENSRNOG00000001289		27.64	27.97	23.37	21.3	-	hypothetical protein LOC498154 [Source:RGD Symbol%3BAcc:1566418]
ENSRNOG00000001293		68.02	50.45	62.07	62.69	Get4	guided entry of tail-anchored proteins factor 4 [Source:RGD Symbol%3BAcc:1311660]
ENSRNOG00000001294		15.07	16.25	17.57	18.37	Ift81	intraflagellar transport 81 [Source:RGD Symbol%3BAcc:727862]
ENSRNOG00000001295		0	0.17	0.04	0	S100b	S100 calcium binding protein B [Source:RGD Symbol%3BAcc:3615]
ENSRNOG00000001296		0	0	0	0	P2rx7	purinergic receptor P2X 7 [Source:RGD Symbol%3BAcc:3241]
ENSRNOG00000001297		11.67	15.05	11.76	14.41	Prmt2	protein arginine methyltransferase 2 [Source:RGD Symbol%3BAcc:1565519]
ENSRNOG00000001298		0	0	0	0	Slc5a4b	solute carrier family 5 (neutral amino acid transporters%2C system A)%2C member 4b [Source:RGD Symbol%3BAcc:1309867]
ENSRNOG00000001299		44.52	46.14	46.08	44.56	Sun1	Sad1 and UNC84 domain containing 1 [Source:RGD Symbol%3BAcc:1359142]
ENSRNOG00000001300		13.07	33.33	18.06	45.39	P2rx4	purinergic receptor P2X 4 [Source:RGD Symbol%3BAcc:62073]
ENSRNOG00000001302		0.08	0.03	0.03	0	Adora2a	adenosine A2a receptor [Source:RGD Symbol%3BAcc:2049]
ENSRNOG00000001303		14.41	12.31	13.65	11.34	Specc1l	sperm antigen with calponin homology and coiled-coil domains 1-like [Source:RGD Symbol%3BAcc:1309570]
ENSRNOG00000001304		3.91	4.11	4.99	3.45	Bcr	BCR activator of RhoGEF and GTPase [Source:RGD Symbol%3BAcc:1307993]
ENSRNOG00000001309		12.38	8.99	12.02	9.73	Camkk2	calcium/calmodulin-dependent protein kinase kinase 2 [Source:RGD Symbol%3BAcc:620092]
ENSRNOG00000001311		0.62	0.68	0.4	0.57	Rab36	RAB36%2C member RAS oncogene family [Source:RGD Symbol%3BAcc:1596098]
ENSRNOG00000001312		99.07	145.18	84.86	136.11	Pdgfa	platelet derived growth factor subunit A [Source:RGD Symbol%3BAcc:3282]
ENSRNOG00000001313		0	0	0	0	Gnaz	G protein subunit alpha z [Source:RGD Symbol%3BAcc:2717]
ENSRNOG00000001314		93.98	101.97	89.19	106.71	Fam20c	FAM20C%2C golgi associated secretory pathway kinase [Source:RGD Symbol%3BAcc:1311980]
ENSRNOG00000001315		0	0	0	0	Rsph14	radial spoke head homolog 14 (Chlamydomonas) [Source:MGI Symbol%3BAcc:MGI:1918486]
ENSRNOG00000001316		294.57	218.71	304.21	234.76	Anapc5	anaphase-promoting complex subunit 5 [Source:RGD Symbol%3BAcc:1306125]
ENSRNOG00000001317		13.1	11.09	13.06	10.37	Zfp68	zinc finger protein 68 [Source:RGD Symbol%3BAcc:1310463]
ENSRNOG00000001323		7.02	6.67	6.36	5.94	Zfp157	zinc finger protein 157 [Source:RGD Symbol%3BAcc:1359435]
ENSRNOG00000001324		0.86	0.75	0.46	0.3	Asmt	acetylserotonin O-methyltransferase [Source:RGD Symbol%3BAcc:708472]
ENSRNOG00000001325		6.06	13.25	6.79	11.57	Il3ra	interleukin 3 receptor subunit alpha [Source:RGD Symbol%3BAcc:628728]
ENSRNOG00000001329		2.66	2.46	1.74	1.97	Gjc3	gap junction protein%2C gamma 3 [Source:RGD Symbol%3BAcc:727930]
ENSRNOG00000001331		20.98	24.76	19.92	24.88	Rnf34	ring finger protein 34 [Source:RGD Symbol%3BAcc:628636]
ENSRNOG00000001333		0.02	0.02	0	0	Azgp1	alpha-2-glycoprotein 1%2C zinc-binding [Source:RGD Symbol%3BAcc:2187]
ENSRNOG00000001335		7.37	8.01	8	8.34	Zkscan1	zinc finger with KRAB and SCAN domains 1 [Source:RGD Symbol%3BAcc:1560616]
ENSRNOG00000001336		26.49	26.78	24.32	30.92	Orai1	ORAI calcium release-activated calcium modulator 1 [Source:RGD Symbol%3BAcc:1311873]
ENSRNOG00000001337		4.87	4.07	4.95	4.34	Setd1b	SET domain containing 1B%2C histone lysine methyltransferase [Source:RGD Symbol%3BAcc:2323325]
ENSRNOG00000001338		0	0.05	0.05	0	Hpd	4-hydroxyphenylpyruvate dioxygenase [Source:RGD Symbol%3BAcc:61974]
ENSRNOG00000001342		0.03	0.04	0.07	0	-	-
ENSRNOG00000001345		32.24	32.39	33.91	29.88	Mapkapk5	MAPK activated protein kinase 5 [Source:RGD Symbol%3BAcc:1564113]
ENSRNOG00000001346		80.76	81.74	78.68	77.79	Cops6	COP9 signalosome subunit 6 [Source:RGD Symbol%3BAcc:1309919]
ENSRNOG00000001347		2.44	1.91	1.37	1.69	Adam1a	ADAM metallopeptidase domain 1a [Source:RGD Symbol%3BAcc:621467]
ENSRNOG00000001348		104.32	120.44	107.31	111.03	Erp29	endoplasmic reticulum protein 29 [Source:RGD Symbol%3BAcc:619781]
ENSRNOG00000001349		128.93	52.65	126.98	61.79	Mcm7	minichromosome maintenance complex component 7 [Source:RGD Symbol%3BAcc:1303018]
ENSRNOG00000001350		17.61	15.23	16.99	14.96	Naa25	N(alpha)-acetyltransferase 25%2C NatB auxiliary subunit [Source:RGD Symbol%3BAcc:1305685]
ENSRNOG00000001351		29.73	32.91	26.73	32.69	Trafd1	TRAF type zinc finger domain containing 1 [Source:RGD Symbol%3BAcc:620171]
ENSRNOG00000001352		6.08	5.08	6.12	6.22	Hectd4	HECT domain E3 ubiquitin protein ligase 4 [Source:RGD Symbol%3BAcc:1309762]
ENSRNOG00000001353		9.43	7.21	8.59	8.64	Ap4m1	adaptor related protein complex 4 subunit mu 1 [Source:RGD Symbol%3BAcc:1310233]
ENSRNOG00000001355		18.65	15.91	19.88	20.88	Taf6	TATA-box binding protein associated factor 6 [Source:RGD Symbol%3BAcc:1311608]
ENSRNOG00000001360		0.01	0	0	0	Stag3	stromal antigen 3 [Source:RGD Symbol%3BAcc:621333]
ENSRNOG00000001367		0.12	0.05	0.13	0	Gpc2	glypican 2 [Source:RGD Symbol%3BAcc:621363]
ENSRNOG00000001368		0	0	0	0.03	Rph3a	rabphilin 3A [Source:RGD Symbol%3BAcc:620073]
ENSRNOG00000001369		0.06	0.33	0	0.06	Oas1a	2'-5' oligoadenylate synthetase 1A [Source:RGD Symbol%3BAcc:621760]
ENSRNOG00000001374		0	0	0	0	Rasal1	RAS protein activator like 1 [Source:RGD Symbol%3BAcc:1311820]
ENSRNOG00000001375		0.15	0.06	0.06	0.09	Gal3st4	galactose-3-O-sulfotransferase 4 [Source:RGD Symbol%3BAcc:1561105]
ENSRNOG00000001376		11.34	11.13	9.18	9.88	Mettl7a	methyltransferase like 7A [Source:RGD Symbol%3BAcc:1308407]
ENSRNOG00000001377		33.98	38.38	30.25	33.51	Iqcd	DEAD-box helicase 54 [Source:RGD Symbol%3BAcc:1562539]
ENSRNOG00000001379		0	0	0	0.04	Cyp3a62	cytochrome P450%2C family 3%2C subfamily a%2C polypeptide 62 [Source:RGD Symbol%3BAcc:1595919]
ENSRNOG00000001383		9.85	14.7	8.67	15.1	Slc8b1	solute carrier family 8 member B1 [Source:RGD Symbol%3BAcc:1565818]
ENSRNOG00000001385		70.16	101.31	72.11	91.83	Plbd2	phospholipase B domain containing 2 [Source:RGD Symbol%3BAcc:708461]
ENSRNOG00000001387		23.42	19.88	23.24	17.23	Mepce	methylphosphate capping enzyme [Source:RGD Symbol%3BAcc:1560550]
ENSRNOG00000001388		0.45	0.21	0.4	0.26	Sds	serine dehydratase [Source:RGD Symbol%3BAcc:67376]
ENSRNOG00000001389		0.34	0.47	0.28	0.54	Irs3	insulin receptor substrate 3 [Source:RGD Symbol%3BAcc:69317]
ENSRNOG00000001391		0.77	1.53	0.63	1.11	Sdsl	serine dehydratase-like [Source:RGD Symbol%3BAcc:1309192]
ENSRNOG00000001392		0	0	0	0	Lhx5	LIM homeobox 5 [Source:RGD Symbol%3BAcc:71079]
ENSRNOG00000001396		27.72	35.63	26.62	32.87	Mospd3	motile sperm domain containing 3 [Source:RGD Symbol%3BAcc:1304973]
ENSRNOG00000001397		20.24	18.1	19.2	17.81	Rbm19	RNA binding motif protein 19 [Source:RGD Symbol%3BAcc:1308928]
ENSRNOG00000001399		0.04	0	0	0	Tbx5	T-box transcription factor 5 [Source:RGD Symbol%3BAcc:1305702]
ENSRNOG00000001402		17.14	17.19	17.09	17.13	Lrch4	leucine rich repeats and calponin homology domain containing 4 [Source:RGD Symbol%3BAcc:1306145]
ENSRNOG00000001404		12.72	24.03	14.18	27.02	Agfg2	ArfGAP with FG repeats 2 [Source:RGD Symbol%3BAcc:1306590]
ENSRNOG00000001407		0.09	0.25	0.22	0.17	Tfr2	transferrin receptor 2 [Source:RGD Symbol%3BAcc:1310152]
ENSRNOG00000001408		0.05	0	0	0	Actl6b	actin-like 6B [Source:RGD Symbol%3BAcc:1307763]
ENSRNOG00000001409		313.54	345.58	334.61	347.64	Gnb2	G protein subunit beta 2 [Source:RGD Symbol%3BAcc:69319]
ENSRNOG00000001410		6.47	8.26	6.09	7.61	Gigyf1	GRB10 interacting GYF protein 1 [Source:RGD Symbol%3BAcc:1309933]
ENSRNOG00000001412		0	0.05	0	0	Epo	erythropoietin [Source:RGD Symbol%3BAcc:2559]
ENSRNOG00000001414		12.78	14.76	19.47	39.76	Serpine1	serpin family E member 1 [Source:RGD Symbol%3BAcc:3249]
ENSRNOG00000001415		158.43	160.49	154.45	166.76	Ap1s1	adaptor related protein complex 1 subunit sigma 1 [Source:RGD Symbol%3BAcc:1305911]
ENSRNOG00000001416		1.66	1.01	0.79	1.05	Vgf	VGF nerve growth factor inducible [Source:RGD Symbol%3BAcc:69399]
ENSRNOG00000001417		70.63	83.22	80.44	99.02	Plod3	procollagen-lysine%2C 2-oxoglutarate 5-dioxygenase 3 [Source:RGD Symbol%3BAcc:631339]
ENSRNOG00000001418		29.58	27.25	24.56	24.28	Znhit1	zinc finger%2C HIT-type containing 1 [Source:RGD Symbol%3BAcc:2322870]
ENSRNOG00000001419		2.79	3.33	3.08	3.71	Cldn15	claudin 15 [Source:RGD Symbol%3BAcc:1310678]
ENSRNOG00000001420		66.17	80.96	71.14	83.05	Fis1	fission%2C mitochondrial 1 [Source:RGD Symbol%3BAcc:1306668]
ENSRNOG00000001422		0	0	0.02	0	Col26a1	collagen type XXVI alpha 1 chain [Source:RGD Symbol%3BAcc:1591401]
ENSRNOG00000001424		44.59	50.02	47.62	57.5	Cux1	cut-like homeobox 1 [Source:RGD Symbol%3BAcc:620618]
ENSRNOG00000001425		3.36	2.99	3.99	3.24	Sh2b2	SH2B adaptor protein 2 [Source:RGD Symbol%3BAcc:69284]
ENSRNOG00000001427		5.77	6.25	6.02	7.09	Orai2	ORAI calcium release-activated calcium modulator 2 [Source:RGD Symbol%3BAcc:1310213]
ENSRNOG00000001428		5.73	4.96	5.25	5.18	Alkbh4	alkB homolog 4%2C lysine demethylase [Source:RGD Symbol%3BAcc:1308608]
ENSRNOG00000001429		24.31	20.85	24.59	22.42	Lrwd1	leucine-rich repeats and WD repeat domain containing 1 [Source:RGD Symbol%3BAcc:1359442]
ENSRNOG00000001430		61.15	70.16	65.65	64.07	Polr2j	RNA polymerase II subunit J [Source:RGD Symbol%3BAcc:1310198]
ENSRNOG00000001431		4.13	5.24	2.87	2.36	Rasa4	RAS p21 protein activator 4 [Source:RGD Symbol%3BAcc:1565457]
ENSRNOG00000001432		12.8	11.44	11.09	12.89	Dtx2	deltex E3 ubiquitin ligase 2 [Source:RGD Symbol%3BAcc:1561790]
ENSRNOG00000001434		0.05	0.06	0	0.11	Zp3	zona pellucida glycoprotein 3 [Source:RGD Symbol%3BAcc:620606]
ENSRNOG00000001435		0.93	1.57	2.34	2.14	Ssc4d	scavenger receptor cysteine rich family member with 4 domains [Source:RGD Symbol%3BAcc:1306970]
ENSRNOG00000001436		144.23	155.99	156.01	142.51	Ywhag	tyrosine 3-monooxygenase/tryptophan 5-monooxygenase activation protein%2C gamma [Source:RGD Symbol%3BAcc:62002]
ENSRNOG00000001439		0	0.04	0	0	Srrm3	serine/arginine repetitive matrix 3 [Source:RGD Symbol%3BAcc:1587868]
ENSRNOG00000001440		354.13	342.42	346.51	327.09	Mdh2	malate dehydrogenase 2 [Source:RGD Symbol%3BAcc:619719]
ENSRNOG00000001441		50.62	47.5	49.42	49.06	Tmem120a	transmembrane protein 120A [Source:RGD Symbol%3BAcc:1311474]
ENSRNOG00000001442		23.98	34.24	27.34	38.29	Por	cytochrome p450 oxidoreductase [Source:RGD Symbol%3BAcc:68335]
ENSRNOG00000001443		11.07	9.16	14.3	12.78	Rhbdd2	rhomboid domain containing 2 [Source:RGD Symbol%3BAcc:1308231]
ENSRNOG00000001444		0	0	0	0	Ccl26	C-C motif chemokine ligand 26 [Source:RGD Symbol%3BAcc:1587817]
ENSRNOG00000001448		30.41	38.32	31.78	49.82	Hip1	huntingtin interacting protein 1 [Source:RGD Symbol%3BAcc:620305]
ENSRNOG00000001449		19.54	14.57	20.59	18.01	Pom121	POM121 transmembrane nucleoporin [Source:RGD Symbol%3BAcc:620680]
ENSRNOG00000001450		15.08	12.88	14.93	13.61	Nsun5	NOP2/Sun RNA methyltransferase 5 [Source:RGD Symbol%3BAcc:1309268]
ENSRNOG00000001451		0.15	0.06	0.12	0.1	Fkbp6	FKBP prolyl isomerase family member 6 [Source:RGD Symbol%3BAcc:1308926]
ENSRNOG00000001452		0.03	0	0	0	Fzd9	frizzled class receptor 9 [Source:RGD Symbol%3BAcc:628817]
ENSRNOG00000001453		72.63	59.96	66.45	52.07	Baz1b	bromodomain adjacent to zinc finger domain%2C 1B [Source:RGD Symbol%3BAcc:1597089]
ENSRNOG00000001454		192.38	152.2	196.24	163.1	Eif4h	eukaryotic translation initiation factor 4H [Source:RGD Symbol%3BAcc:1359222]
ENSRNOG00000001455		6.75	7.15	6.55	6.57	Kif13a	kinesin family member 13A [Source:RGD Symbol%3BAcc:1307825]
ENSRNOG00000001456		29.11	21.25	28.42	22.09	Nup153	nucleoporin 153 [Source:RGD Symbol%3BAcc:3216]
ENSRNOG00000001457		30.34	15.05	31.45	20.06	Rfc2	replication factor C subunit 2 [Source:RGD Symbol%3BAcc:621198]
ENSRNOG00000001465		42.27	39.64	47.66	53.2	Ids	iduronate 2-sulfatase [Source:MGI Symbol%3BAcc:MGI:96417]
ENSRNOG00000001466		0	0.04	0	0	-	cytochrome P450%2C family 2%2C subfamily c%2C polypeptide 55-like [Source:RGD Symbol%3BAcc:2320073]
ENSRNOG00000001469		0	0	0	0	Eln	elastin [Source:RGD Symbol%3BAcc:67394]
ENSRNOG00000001470		7.89	7.38	8.41	9.54	Limk1	LIM domain kinase 1 [Source:RGD Symbol%3BAcc:62055]
ENSRNOG00000001474		0	0	0	0	-	transmembrane protein 270 [Source:MGI Symbol%3BAcc:MGI:1923879]
ENSRNOG00000001476		0	0.03	0	0	Cldn4	claudin 4 [Source:RGD Symbol%3BAcc:1307932]
ENSRNOG00000001478		10.93	9.24	10.94	9.78	Gtf2ird1	GTF2I repeat domain containing 1 [Source:RGD Symbol%3BAcc:620856]
ENSRNOG00000001479		71.84	64.43	68.11	60.37	Gtf2i	general transcription factor II I [Source:RGD Symbol%3BAcc:727961]
ENSRNOG00000001480		0.1	0.12	0.05	0.02	Ncf1	neutrophil cytosolic factor 1 [Source:RGD Symbol%3BAcc:61307]
ENSRNOG00000001482		5.21	5.6	5.03	4.36	Gtf2ird2	GTF2I repeat domain containing 2 [Source:RGD Symbol%3BAcc:1307435]
ENSRNOG00000001483		16.42	13.75	14.83	12.88	Rcc1l	RCC1 like [Source:RGD Symbol%3BAcc:1307558]
ENSRNOG00000001488		141.71	168.8	151.08	164.43	Psmb1	proteasome 20S subunit beta 1 [Source:RGD Symbol%3BAcc:621092]
ENSRNOG00000001489		8.93	8.45	10.03	7.35	Tbp	TATA box binding protein [Source:RGD Symbol%3BAcc:67398]
ENSRNOG00000001490		24.62	26.01	23.88	24.37	Pdcd2	programmed cell death 2 [Source:RGD Symbol%3BAcc:61887]
ENSRNOG00000001492		1.48	1.85	1.44	1.44	Slc8a2	solute carrier family 8 member A2 [Source:RGD Symbol%3BAcc:620194]
ENSRNOG00000001494		45.47	50.85	45.09	58.43	Napa	NSF attachment protein alpha [Source:RGD Symbol%3BAcc:620855]
ENSRNOG00000001499		0.35	0.38	0.18	0	Mia	MIA SH3 domain containing [Source:RGD Symbol%3BAcc:620883]
ENSRNOG00000001500		23.65	34.82	26.22	34.13	Rab4b	RAB4B%2C member RAS oncogene family [Source:RGD Symbol%3BAcc:620931]
ENSRNOG00000001501		63.52	44.2	60.63	48.87	Snrpa	small nuclear ribonucleoprotein polypeptide A [Source:RGD Symbol%3BAcc:1307416]
ENSRNOG00000001506		0	0.04	0.07	0	Tmem35a	transmembrane protein 35A [Source:RGD Symbol%3BAcc:1303093]
ENSRNOG00000001510		0	0	0	0	AC120066.1	-
ENSRNOG00000001512		0	0	0	0	AABR07029675.1	similar to Alpha enolase (2-phospho-D-glycerate hydro-lyase) [Source:RGD Symbol%3BAcc:1559534]
ENSRNOG00000001514		8.42	2.97	9.28	3.79	Cdca7	cell division cycle associated 7 [Source:RGD Symbol%3BAcc:1309363]
ENSRNOG00000001515		35.93	29.53	37.46	36.6	Map3k20	mitogen-activated protein kinase kinase kinase 20 [Source:RGD Symbol%3BAcc:1561394]
ENSRNOG00000001516		4.71	6.27	6.85	9.3	Rapgef4	Rap guanine nucleotide exchange factor 4 [Source:RGD Symbol%3BAcc:621886]
ENSRNOG00000001517		12.93	12.43	17.08	16.71	Pdk1	pyruvate dehydrogenase kinase 1 [Source:RGD Symbol%3BAcc:69427]
ENSRNOG00000001518		19.81	17.07	18.81	16.44	Itga6	integrin subunit alpha 6 [Source:RGD Symbol%3BAcc:621633]
ENSRNOG00000001519		0.32	1.09	1.1	1.09	Dlx2	distal-less homeobox 2 [Source:RGD Symbol%3BAcc:1304853]
ENSRNOG00000001520		2.86	1.8	2.71	1.73	Dlx1	distal-less homeobox 1 [Source:RGD Symbol%3BAcc:1309593]
ENSRNOG00000001524		69.34	36.83	65.32	38.67	Hat1	histone acetyltransferase 1 [Source:RGD Symbol%3BAcc:1305716]
ENSRNOG00000001525		0.02	0.04	0	0	Igsf11	immunoglobulin superfamily%2C member 11 [Source:RGD Symbol%3BAcc:1308758]
ENSRNOG00000001527		12.04	9.98	14.17	12.28	Cd80	Cd80 molecule [Source:RGD Symbol%3BAcc:2314]
ENSRNOG00000001528		0.09	0	0	0	Gap43	growth associated protein 43 [Source:RGD Symbol%3BAcc:62071]
ENSRNOG00000001544		0	0	0	0	Cyyr1	cysteine and tyrosine rich 1 [Source:RGD Symbol%3BAcc:1359578]
ENSRNOG00000001547		28.33	21.34	24.23	18.09	Agps	alkylglycerone phosphate synthase [Source:RGD Symbol%3BAcc:620364]
ENSRNOG00000001548		44.95	51.59	46.31	56.9	Nfe2l2	nuclear factor%2C erythroid 2-like 2 [Source:RGD Symbol%3BAcc:620360]
ENSRNOG00000001551		95.1	95.96	90.37	94.15	Atp5pf	ATP synthase peripheral stalk subunit F6 [Source:RGD Symbol%3BAcc:621376]
ENSRNOG00000001554		3.22	2.53	3.5	2.35	RGD1563888	similar to DNA segment%2C Chr 16%2C ERATO Doi 472%2C expressed [Source:RGD Symbol%3BAcc:1563888]
ENSRNOG00000001555		68.13	66.31	70.46	79.39	Btg3	BTG anti-proliferation factor 3 [Source:RGD Symbol%3BAcc:2226]
ENSRNOG00000001557		14.71	10.51	15.36	11.64	Cxadr	CXADR%2C Ig-like cell adhesion molecule [Source:RGD Symbol%3BAcc:619794]
ENSRNOG00000001559		43.07	37.78	40.17	39.79	Mtx2	metaxin 2 [Source:RGD Symbol%3BAcc:1306473]
ENSRNOG00000001566		0	0	0	0	AABR07033579.1	-
ENSRNOG00000001567		0	0	0	0	Krtap14	keratin associated protein 14 [Source:RGD Symbol%3BAcc:1564302]
ENSRNOG00000001570		0	0	0	0	2310061N02Rik	RIKEN cDNA 2310061N02 gene [Source:MGI Symbol%3BAcc:MGI:1916911]
ENSRNOG00000001571		0	0	0	0	Cldn8	claudin 8 [Source:RGD Symbol%3BAcc:1308575]
ENSRNOG00000001572		0	0.04	0	0	Hoxd1	homeo box D1 [Source:RGD Symbol%3BAcc:1309179]
ENSRNOG00000001573		23.19	21.12	26.39	23.87	Usp25	ubiquitin specific peptidase 25 [Source:RGD Symbol%3BAcc:1309003]
ENSRNOG00000001575		0	0	0	0	Grik1	glutamate ionotropic receptor kainate type subunit 1 [Source:RGD Symbol%3BAcc:2732]
ENSRNOG00000001577		0.15	0.24	0.23	0.28	Hoxd3	homeo box D3 [Source:RGD Symbol%3BAcc:1588601]
ENSRNOG00000001578		0.66	0.93	1.16	1.5	Hoxd4	homeo box D4 [Source:RGD Symbol%3BAcc:1309690]
ENSRNOG00000001580		10.72	12.5	10.12	12.57	Hoxd9	homeo box D9 [Source:RGD Symbol%3BAcc:1582908]
ENSRNOG00000001581		4.77	5.67	6.29	6.72	Hoxd10	homeo box D10 [Source:RGD Symbol%3BAcc:1306511]
ENSRNOG00000001582		14.88	17.6	13.5	10.65	Bach1	BTB domain and CNC homolog 1 [Source:RGD Symbol%3BAcc:1306693]
ENSRNOG00000001584		2.04	2.22	1.35	1.73	Map3k7cl	MAP3K7 C-terminal like [Source:RGD Symbol%3BAcc:1359474]
ENSRNOG00000001585		4.45	3.69	3.67	3.23	Nrip1	nuclear receptor interacting protein 1 [Source:RGD Symbol%3BAcc:1311850]
ENSRNOG00000001587		0	0	0	0	Hoxd12	homeo box D12 [Source:RGD Symbol%3BAcc:1309797]
ENSRNOG00000001588		8.13	4.8	8.71	7.22	Hoxd13	homeo box D13 [Source:RGD Symbol%3BAcc:1308417]
ENSRNOG00000001589		0	0	0	0	Evx2	even-skipped homeobox 2 [Source:RGD Symbol%3BAcc:1305594]
ENSRNOG00000001592		227.33	198.15	220.45	180.89	Cct8	chaperonin containing TCP1 subunit 8 [Source:RGD Symbol%3BAcc:1305452]
ENSRNOG00000001593		25.47	18.67	24.59	21.24	Lnpk	lunapark%2C ER junction formation factor [Source:RGD Symbol%3BAcc:1312042]
ENSRNOG00000001596		264.74	249.36	254.9	252.26	Atp5mc3	ATP synthase membrane subunit c locus 3 [Source:RGD Symbol%3BAcc:620052]
ENSRNOG00000001597		19.37	18.14	19.45	17.44	Atf2	activating transcription factor 2 [Source:RGD Symbol%3BAcc:621862]
ENSRNOG00000001598		35.93	31.75	34.71	30.78	Usp16	ubiquitin specific peptidase 16 [Source:RGD Symbol%3BAcc:1307192]
ENSRNOG00000001599		8.04	7.04	6.72	5.56	Rwdd2b	RWD domain containing 2B [Source:RGD Symbol%3BAcc:1305062]
ENSRNOG00000001601		0	0	0	0	AABR07034008.1	-
ENSRNOG00000001602		21.18	18.15	20.86	21.1	Ltn1	listerin E3 ubiquitin protein ligase 1 [Source:RGD Symbol%3BAcc:1311238]
ENSRNOG00000001603		14.33	15.66	13.41	13.8	N6amt1	N-6 adenine-specific DNA methyltransferase 1 [Source:RGD Symbol%3BAcc:1311843]
ENSRNOG00000001607		52	63.05	70.77	103.64	Adamts1	ADAM metallopeptidase with thrombospondin type 1 motif%2C 1 [Source:RGD Symbol%3BAcc:621241]
ENSRNOG00000001608		6.51	3.72	5.69	4	Nxpe3	neurexophilin and PC-esterase domain family%2C member 3 [Source:RGD Symbol%3BAcc:1584648]
ENSRNOG00000001609		7.02	3.46	5.27	4.28	Cep97	centrosomal protein 97 [Source:RGD Symbol%3BAcc:1307400]
ENSRNOG00000001611		1316.71	1331.53	1326.35	1235.28	Rpl24	ribosomal protein L24 [Source:RGD Symbol%3BAcc:621191]
ENSRNOG00000001613		8.44	7.45	9.25	6.92	Zbtb11	zinc finger and BTB domain containing 11 [Source:RGD Symbol%3BAcc:1308275]
ENSRNOG00000001616		4.14	4.24	5.57	4.5	Senp7	SUMO specific peptidase 7 [Source:RGD Symbol%3BAcc:1305510]
ENSRNOG00000001618		0	0	0	0	Ripk4	receptor-interacting serine-threonine kinase 4 [Source:RGD Symbol%3BAcc:1311691]
ENSRNOG00000001620		3.42	2.9	3.51	3.09	Prdm15	PR/SET domain 15 [Source:RGD Symbol%3BAcc:1310055]
ENSRNOG00000001621		9.63	6.88	10.12	8.87	C2cd2	C2 calcium-dependent domain containing 2 [Source:RGD Symbol%3BAcc:735112]
ENSRNOG00000001622		0.03	0	0.03	0.02	Impg2	interphotoreceptor matrix proteoglycan 2 [Source:RGD Symbol%3BAcc:708358]
ENSRNOG00000001623		10.29	10.28	10.28	10.19	Zbtb21	zinc finger and BTB domain containing 21 [Source:RGD Symbol%3BAcc:1310841]
ENSRNOG00000001627		0.33	0.24	0.44	0.6	Abi3bp	ABI family member 3 binding protein [Source:RGD Symbol%3BAcc:1562717]
ENSRNOG00000001628		0	0	0	0	Pcp4	Purkinje cell protein 4 [Source:RGD Symbol%3BAcc:3271]
ENSRNOG00000001629		13.78	20.13	15.64	16.64	Get1	guided entry of tail-anchored proteins factor 1 [Source:RGD Symbol%3BAcc:735104]
ENSRNOG00000001632		5.65	6.01	5.12	5.45	Brwd1	bromodomain and WD repeat domain containing 1 [Source:RGD Symbol%3BAcc:1309030]
ENSRNOG00000001633		82.06	96.03	88.42	99.12	Tfg	trafficking from ER to golgi regulator [Source:RGD Symbol%3BAcc:1309751]
ENSRNOG00000001634		0	0	0	0	Adgrg7	adhesion G protein-coupled receptor G7 [Source:RGD Symbol%3BAcc:1307217]
ENSRNOG00000001640		41.51	34.07	35.39	29.32	Tomm70	translocase of outer mitochondrial membrane 70 [Source:RGD Symbol%3BAcc:1303049]
ENSRNOG00000001642		17.58	22.44	18.55	23.69	Tbc1d23	TBC1 domain family%2C member 23 [Source:RGD Symbol%3BAcc:1307925]
ENSRNOG00000001643		47.68	43.74	51.7	49.23	Psmg1	proteasome assembly chaperone 1 [Source:RGD Symbol%3BAcc:1305454]
ENSRNOG00000001644		0	0.06	0.06	0.24	Tmem30c	transmembrane protein 30C [Source:RGD Symbol%3BAcc:1306090]
ENSRNOG00000001645		8.88	12.15	8.71	12.29	Filip1l	filamin A interacting protein 1-like [Source:RGD Symbol%3BAcc:1565927]
ENSRNOG00000001647		26.83	28.67	24.86	25.21	Ets2	ETS proto-oncogene 2%2C transcription factor [Source:RGD Symbol%3BAcc:1584977]
ENSRNOG00000001652		0.02	0.14	0.02	0	Erg	ETS transcription factor ERG [Source:RGD Symbol%3BAcc:621108]
ENSRNOG00000001653		0	0.07	0	0	St3gal6	ST3 beta-galactoside alpha-2%2C3-sialyltransferase 6 [Source:RGD Symbol%3BAcc:1303279]
ENSRNOG00000001654		16.79	11.1	17.25	13.03	Cpox	coproporphyrinogen oxidase [Source:RGD Symbol%3BAcc:1311817]
ENSRNOG00000001657		26.35	26.08	29.06	30.75	Cldnd1	claudin domain containing 1 [Source:RGD Symbol%3BAcc:1359273]
ENSRNOG00000001658		0.01	0	0	0	Kcnj6	potassium inwardly-rectifying channel%2C subfamily J%2C member 6 [Source:RGD Symbol%3BAcc:2959]
ENSRNOG00000001662		29.09	27.11	27.98	29.17	Dyrk1a	dual specificity tyrosine phosphorylation regulated kinase 1A [Source:RGD Symbol%3BAcc:2528]
ENSRNOG00000001679		0.04	0.19	0.15	0.11	Gabrr3	gamma-aminobutyric acid type A receptor subunit rho3 [Source:RGD Symbol%3BAcc:621564]
ENSRNOG00000001680		17.08	13.22	15.36	11.69	Riox2	ribosomal oxygenase 2 [Source:RGD Symbol%3BAcc:708521]
ENSRNOG00000001681		24.55	32.12	27.09	36.9	Vps26c	VPS26 endosomal protein sorting factor C [Source:RGD Symbol%3BAcc:1306879]
ENSRNOG00000001682		46.72	46.25	45.77	44.1	Ttc3	tetratricopeptide repeat domain 3 [Source:RGD Symbol%3BAcc:1308654]
ENSRNOG00000001684		0	0	0	0	Ripply3	ripply transcriptional repressor 3 [Source:RGD Symbol%3BAcc:1308788]
ENSRNOG00000001686		6.5	5.57	6.73	6.89	Hlcs	holocarboxylase synthetase [Source:RGD Symbol%3BAcc:1565360]
ENSRNOG00000001689		22.2	20.56	20.18	20.27	Arl6	ADP-ribosylation factor like GTPase 6 [Source:RGD Symbol%3BAcc:1305535]
ENSRNOG00000001691		0.06	0.07	0	0.05	Cldn14	claudin 14 [Source:RGD Symbol%3BAcc:1309165]
ENSRNOG00000001692		27.46	13.82	26.27	17.16	Chaf1b	chromatin assembly factor 1 subunit B [Source:RGD Symbol%3BAcc:1307634]
ENSRNOG00000001699		12.04	13.74	10.41	13.4	Setd4	SET domain containing 4 [Source:RGD Symbol%3BAcc:619899]
ENSRNOG00000001700		4.77	6.13	4.75	6.31	Whrn	whirlin [Source:RGD Symbol%3BAcc:631330]
ENSRNOG00000001701		14.33	12.78	15.08	12.45	Cbr3	carbonyl reductase 3 [Source:RGD Symbol%3BAcc:1309728]
ENSRNOG00000001704		50.63	51.29	43.97	45.24	Runx1	RUNX family transcription factor 1 [Source:RGD Symbol%3BAcc:2283]
ENSRNOG00000001706		6.34	6.78	8.32	10.4	Kalrn	kalirin%2C RhoGEF kinase [Source:RGD Symbol%3BAcc:621865]
ENSRNOG00000001707		0.18	0.18	0.17	0.27	Vwa5b2	von Willebrand factor A domain containing 5B2 [Source:RGD Symbol%3BAcc:1564491]
ENSRNOG00000001708		28.35	32.24	27.7	29.74	Dvl3	dishevelled segment polarity protein 3 [Source:RGD Symbol%3BAcc:1308834]
ENSRNOG00000001709		254.51	230.08	258.18	235.45	Ap2m1	adaptor related protein complex 2 subunit mu 1 [Source:RGD Symbol%3BAcc:620135]
ENSRNOG00000001710		19.73	22.14	19.11	16.32	Abcf3	ATP binding cassette subfamily F member 3 [Source:RGD Symbol%3BAcc:1310468]
ENSRNOG00000001711		19.21	22.93	15.1	18.11	Plaat1	phospholipase A and acyltransferase 1 [Source:RGD Symbol%3BAcc:1309485]
ENSRNOG00000001712		19.1	16.42	19.96	18.2	Alg3	ALG3%2C alpha-1%2C3- mannosyltransferase [Source:RGD Symbol%3BAcc:1306004]
ENSRNOG00000001713		0	0	0	0	Il13ra1	interleukin 13 receptor subunit alpha 1 [Source:RGD Symbol%3BAcc:628741]
ENSRNOG00000001714		0.04	0	0.04	0.01	Atp13a4	ATPase 13A4 [Source:RGD Symbol%3BAcc:1306927]
ENSRNOG00000001715		1.85	3.38	1.4	2.09	Ece2	endothelin-converting enzyme 2 [Source:RGD Symbol%3BAcc:1303039]
ENSRNOG00000001717		34.46	33.57	34.24	34.73	Opa1	OPA1%2C mitochondrial dynamin like GTPase [Source:RGD Symbol%3BAcc:708423]
ENSRNOG00000001719		232.35	217.85	223.59	193.27	Psmd2	proteasome 26S subunit%2C non-ATPase 2 [Source:RGD Symbol%3BAcc:1305752]
ENSRNOG00000001720		6	6.95	4.66	5.73	Hes1	hes family bHLH transcription factor 1 [Source:RGD Symbol%3BAcc:62081]
ENSRNOG00000001726		0.95	0.69	0.7	0.96	Tmem44	transmembrane protein 44 [Source:RGD Symbol%3BAcc:1563737]
ENSRNOG00000001727		24.92	24.88	24.33	23.13	Lsg1	large 60S subunit nuclear export GTPase 1 [Source:RGD Symbol%3BAcc:1309089]
ENSRNOG00000001728		1.97	1.49	1.73	2.16	Fam43a	family with sequence similarity 43%2C member A [Source:RGD Symbol%3BAcc:1304790]
ENSRNOG00000001729		26.8	25.06	28.79	25.78	Xxylt1	xyloside xylosyltransferase 1 [Source:RGD Symbol%3BAcc:1308154]
ENSRNOG00000001730		27.53	35.4	23.87	30.98	Acap2	ArfGAP with coiled-coil%2C ankyrin repeat and PH domains 2 [Source:RGD Symbol%3BAcc:1562939]
ENSRNOG00000001733		85.61	71.16	86.7	76.07	Ppp1r2	protein phosphatase 1%2C regulatory (inhibitor) subunit 2 [Source:RGD Symbol%3BAcc:621099]
ENSRNOG00000001736		14.74	27.36	13.62	22.31	Bdh1	3-hydroxybutyrate dehydrogenase 1 [Source:RGD Symbol%3BAcc:620131]
ENSRNOG00000001738		185.08	137.98	179.02	146.83	Eif4g1	eukaryotic translation initiation factor 4 gamma%2C 1 [Source:RGD Symbol%3BAcc:1306144]
ENSRNOG00000001739		0	0	0.03	0.01	Meltf	melanotransferrin [Source:RGD Symbol%3BAcc:1308155]
ENSRNOG00000001742		3.5	3.59	2.7	3.44	Clcn2	chloride voltage-gated channel 2 [Source:RGD Symbol%3BAcc:2361]
ENSRNOG00000001746		39.04	42.6	52.81	39.96	Ncbp2	nuclear cap binding protein subunit 2 [Source:RGD Symbol%3BAcc:1596188]
ENSRNOG00000001747		66.2	64.11	66.75	62.33	Pak2	p21 (RAC1) activated kinase 2 [Source:RGD Symbol%3BAcc:61953]
ENSRNOG00000001748		10.29	12.61	11.94	10.6	Polr2h	RNA polymerase II%2C I and III subunit H [Source:RGD Symbol%3BAcc:1561203]
ENSRNOG00000001750		0.82	1.19	0.79	1.03	Chrd	chordin [Source:RGD Symbol%3BAcc:620181]
ENSRNOG00000001752		0	0	0	0	Nrros	negative regulator of reactive oxygen species [Source:RGD Symbol%3BAcc:1310771]
ENSRNOG00000001754		9.44	10.68	10.2	10.73	Wdr53	WD repeat domain 53 [Source:RGD Symbol%3BAcc:1559546]
ENSRNOG00000001757		1.76	1.86	2.31	2.18	Tm4sf19	transmembrane 4 L six family member 19 [Source:RGD Symbol%3BAcc:1560486]
ENSRNOG00000001758		13.55	15.89	13.65	15.46	Dynlt2b	dynein light chain Tctex-type 2B [Source:RGD Symbol%3BAcc:1563597]
ENSRNOG00000001762		25.38	31.81	24.6	33.7	Pcyt1a	phosphate cytidylyltransferase 1%2C choline%2C alpha [Source:RGD Symbol%3BAcc:70515]
ENSRNOG00000001764		10.13	10.91	9.98	9.68	Vps8	VPS8 subunit of CORVET complex [Source:RGD Symbol%3BAcc:1309443]
ENSRNOG00000001765		0	0.18	0	0	Slc51a	solute carrier family 51 subunit alpha [Source:RGD Symbol%3BAcc:1311100]
ENSRNOG00000001766		60.43	63.41	40.94	36.7	Tfrc	transferrin receptor [Source:RGD Symbol%3BAcc:70488]
ENSRNOG00000001769		17.72	16.19	17.42	16.46	Tnk2	tyrosine kinase%2C non-receptor%2C 2 [Source:RGD Symbol%3BAcc:1305957]
ENSRNOG00000001770		0.2	0.5	0.35	0.45	Ehhadh	enoyl-CoA hydratase and 3-hydroxyacyl CoA dehydrogenase [Source:RGD Symbol%3BAcc:621441]
ENSRNOG00000001773		16.89	12.25	16.73	13.32	Senp2	SUMO specific peptidase 2 [Source:RGD Symbol%3BAcc:708378]
ENSRNOG00000001774		13.3	14.05	13.13	13.86	Lrch3	leucine rich repeats and calponin homology domain containing 3 [Source:RGD Symbol%3BAcc:1306200]
ENSRNOG00000001776		0	0	0	0	Muc20	mucin 20%2C cell surface associated [Source:RGD Symbol%3BAcc:1304865]
ENSRNOG00000001781		3.26	2.94	3.18	2.46	Lmln	leishmanolysin like peptidase [Source:RGD Symbol%3BAcc:1311465]
ENSRNOG00000001782		13.24	14.37	12.98	14.16	Osbpl11	oxysterol binding protein-like 11 [Source:RGD Symbol%3BAcc:1307294]
ENSRNOG00000001783		138.53	108.83	137.75	105.61	Tra2b	transformer 2 beta homolog [Source:RGD Symbol%3BAcc:619886]
ENSRNOG00000001785		6.72	7.11	6.36	9.41	Etv5	ETS variant transcription factor 5 [Source:RGD Symbol%3BAcc:1309590]
ENSRNOG00000001786		26.27	29.91	30.42	33.37	Snx4	sorting nexin 4 [Source:RGD Symbol%3BAcc:1309763]
ENSRNOG00000001789		15.79	15.42	16.46	15.99	Zfp148	zinc finger protein 148 [Source:RGD Symbol%3BAcc:62063]
ENSRNOG00000001792		0.03	0.06	0.17	0	Slc12a8	solute carrier family 12%2C member 8 [Source:RGD Symbol%3BAcc:628730]
ENSRNOG00000001793		2.54	1.97	3.15	2.2	Heg1	heart development protein with EGF-like domains 1 [Source:RGD Symbol%3BAcc:1564641]
ENSRNOG00000001794		0	0	0	0	Muc13	mucin 13%2C cell surface associated [Source:RGD Symbol%3BAcc:708547]
ENSRNOG00000001795		174.74	241.02	180.75	276.54	Itgb5	integrin subunit beta 5 [Source:RGD Symbol%3BAcc:628869]
ENSRNOG00000001796		0	0	0	0.04	Dgkg	diacylglycerol kinase%2C gamma [Source:RGD Symbol%3BAcc:2499]
ENSRNOG00000001797		39.73	27.7	44.77	34.47	Umps	uridine monophosphate synthetase [Source:RGD Symbol%3BAcc:1311908]
ENSRNOG00000001803		82.52	69.48	81.16	76.08	Dnajb11	DnaJ heat shock protein family (Hsp40) member B11 [Source:RGD Symbol%3BAcc:1307373]
ENSRNOG00000001804		0.13	0.07	0.1	0.08	Itpr2	inositol 1%2C4%2C5-trisphosphate receptor%2C type 2 [Source:RGD Symbol%3BAcc:69649]
ENSRNOG00000001806		0	0	0	0	Fetub	fetuin B [Source:RGD Symbol%3BAcc:69293]
ENSRNOG00000001807		0.13	0.04	0.12	0.14	Sspn	sarcospan [Source:RGD Symbol%3BAcc:1559723]
ENSRNOG00000001808		29.72	28.34	26.61	21.79	Ints13	integrator complex subunit 13 [Source:RGD Symbol%3BAcc:1592236]
ENSRNOG00000001809		0	0	0	0	Hrg	histidine-rich glycoprotein [Source:RGD Symbol%3BAcc:619808]
ENSRNOG00000001811		25.43	25.64	28.64	25.97	Fgfr1op2	FGFR1 oncogene partner 2 [Source:RGD Symbol%3BAcc:1303233]
ENSRNOG00000001813		61.53	57.3	58.58	58.35	Dnm1l	dynamin 1-like [Source:RGD Symbol%3BAcc:620416]
ENSRNOG00000001815		209.02	158.1	213.08	147.91	Eif4a2	eukaryotic translation initiation factor 4A2 [Source:RGD Symbol%3BAcc:1309225]
ENSRNOG00000001816		61.69	26.17	62.71	29.3	Rfc4	replication factor C subunit 4 [Source:RGD Symbol%3BAcc:1310142]
ENSRNOG00000001817		9	12.62	10.51	14.73	Tm7sf3	transmembrane 7 superfamily member 3 [Source:RGD Symbol%3BAcc:1306752]
ENSRNOG00000001820		37.96	31	33.1	32.47	Med21	mediator complex subunit 21 [Source:RGD Symbol%3BAcc:1309836]
ENSRNOG00000001821		0.09	0	0	0	Adipoq	adiponectin%2C C1Q and collagen domain containing [Source:RGD Symbol%3BAcc:628748]
ENSRNOG00000001823		9.22	9.93	10.95	9.65	St6gal1	ST6 beta-galactoside alpha-2%2C6-sialyltransferase 1 [Source:RGD Symbol%3BAcc:3676]
ENSRNOG00000001825		9.22	7.7	7.16	5.96	Pkp2	plakophilin 2 [Source:RGD Symbol%3BAcc:1306533]
ENSRNOG00000001827		29.2	23.37	38.41	23.18	Masp1	MBL associated serine protease 1 [Source:RGD Symbol%3BAcc:620213]
ENSRNOG00000001828		39.25	47.91	36.3	45.58	Stk38l	serine/threonine kinase 38 like [Source:RGD Symbol%3BAcc:1564793]
ENSRNOG00000001829		68.74	63.24	71.52	58.44	Ube2v2	ubiquitin conjugating enzyme E2 V2 [Source:RGD Symbol%3BAcc:727838]
ENSRNOG00000001830		0.38	0.39	0.96	0.52	Arntl2	aryl hydrocarbon receptor nuclear translocator-like 2 [Source:RGD Symbol%3BAcc:620230]
ENSRNOG00000001833		92.21	47.59	96.65	64.11	Mcm4	minichromosome maintenance complex component 4 [Source:RGD Symbol%3BAcc:3060]
ENSRNOG00000001837		0	0	0	0	Sst	somatostatin [Source:RGD Symbol%3BAcc:3761]
ENSRNOG00000001839		0.46	0	0.16	0.15	Vpreb2	pre-B lymphocyte gene 2 [Source:RGD Symbol%3BAcc:1564601]
ENSRNOG00000001840		0	0.07	0.07	0	Rep15	RAB15 effector protein [Source:RGD Symbol%3BAcc:1562899]
ENSRNOG00000001842		16.87	18.08	15.91	16.64	Mrps35	mitochondrial ribosomal protein S35 [Source:RGD Symbol%3BAcc:1306720]
ENSRNOG00000001843		7.99	8.88	8.06	9.09	Bcl6	BCL6%2C transcription repressor [Source:RGD Symbol%3BAcc:1309345]
ENSRNOG00000001844		6.19	5.53	6.57	6.69	Klhl42	kelch-like family%2C member 42 [Source:RGD Symbol%3BAcc:1560924]
ENSRNOG00000001845		9.6	11.29	10.48	10.84	Top3b	DNA topoisomerase III beta [Source:RGD Symbol%3BAcc:1309468]
ENSRNOG00000001847		14.77	17.43	15.3	16.19	Ccdc91	coiled-coil domain containing 91 [Source:RGD Symbol%3BAcc:1359502]
ENSRNOG00000001849		50.83	54.16	47.99	48.9	Mapk1	mitogen activated protein kinase 1 [Source:RGD Symbol%3BAcc:70500]
ENSRNOG00000001851		0.08	0	0	0	Far2	fatty acyl CoA reductase 2 [Source:RGD Symbol%3BAcc:1565966]
ENSRNOG00000001852		30.23	28.81	28.54	28.83	Ergic2	ERGIC and golgi 2 [Source:RGD Symbol%3BAcc:1310606]
ENSRNOG00000001854		0.3	0.2	0.41	0.15	Tmtc1	transmembrane O-mannosyltransferase targeting cadherins 1 [Source:RGD Symbol%3BAcc:1564868]
ENSRNOG00000001859		34.86	38.12	38.4	47.31	Sdf2l1	stromal cell-derived factor 2-like 1 [Source:RGD Symbol%3BAcc:1585844]
ENSRNOG00000001860		0	0.03	0	0	Ccdc116	coiled-coil domain containing 116 [Source:RGD Symbol%3BAcc:1310080]
ENSRNOG00000001861		0	0	0	0	Ydjc	YdjC chitooligosaccharide deacetylase homolog [Source:RGD Symbol%3BAcc:1359227]
ENSRNOG00000001862		112.51	106.76	100.61	94.9	Ube2l3	ubiquitin-conjugating enzyme E2L 3 [Source:RGD Symbol%3BAcc:1308361]
ENSRNOG00000001864		0.57	0.47	0.5	0.64	Tmem191c	transmembrane protein 191C [Source:RGD Symbol%3BAcc:1587016]
ENSRNOG00000001865		0	0	0.03	0	Serpind1	serpin family D member 1 [Source:RGD Symbol%3BAcc:619854]
ENSRNOG00000001867		11.8	17.28	13.47	17.72	Snap29	synaptosome associated protein 29 [Source:RGD Symbol%3BAcc:620225]
ENSRNOG00000001868		26.62	24.79	26.05	24.89	Crkl	CRK like proto-oncogene%2C adaptor protein [Source:RGD Symbol%3BAcc:1308531]
ENSRNOG00000001869		0.07	0.02	0.02	0.02	Rab44	RAB44%2C member RAS oncogene family [Source:RGD Symbol%3BAcc:1560150]
ENSRNOG00000001870		26.39	23.34	25.72	29.98	Lztr1	leucine-zipper-like transcription regulator 1 [Source:RGD Symbol%3BAcc:1309100]
ENSRNOG00000001872		0	0.67	0.1	0	Lrrc74b	leucine rich repeat containing 74B [Source:RGD Symbol%3BAcc:2319134]
ENSRNOG00000001873		0.26	0.94	0.14	0.2	P2rx6	purinergic receptor P2X 6 [Source:RGD Symbol%3BAcc:3243]
ENSRNOG00000001874		0	0.04	0.03	0	Slc7a4	solute carrier family 7%2C member 4 [Source:RGD Symbol%3BAcc:1305905]
ENSRNOG00000001875		20.86	15.04	22.21	19.39	Smpd4	sphingomyelin phosphodiesterase 4 [Source:RGD Symbol%3BAcc:1310674]
ENSRNOG00000001876		1.12	0.81	1.51	0.67	Ccdc74a	coiled-coil domain containing 74A [Source:RGD Symbol%3BAcc:1588214]
ENSRNOG00000001877		27.3	29.34	26.18	31.04	Med15	mediator complex subunit 15 [Source:RGD Symbol%3BAcc:1307560]
ENSRNOG00000001878		31.59	28.12	29.51	27.51	Klhl22	kelch-like family member 22 [Source:RGD Symbol%3BAcc:1306288]
ENSRNOG00000001880		21.95	24.03	25.81	24.04	Dgcr6	DiGeorge syndrome critical region gene 6 [Source:RGD Symbol%3BAcc:1309390]
ENSRNOG00000001884		366.81	250.85	375.2	252.91	Ranbp1	RAN binding protein 1 [Source:RGD Symbol%3BAcc:1310521]
ENSRNOG00000001885		10.34	12.72	12.69	14.99	Trmt2a	tRNA methyltransferase 2 homolog A [Source:RGD Symbol%3BAcc:1310418]
ENSRNOG00000001886		15.4	10	13.02	10.77	Dgcr8	DGCR8 microprocessor complex subunit [Source:RGD Symbol%3BAcc:1306365]
ENSRNOG00000001888		7.04	6.86	7.04	8.8	Arvcf	ARVCF%2C delta catenin family member [Source:RGD Symbol%3BAcc:1306655]
ENSRNOG00000001889		53.88	62.04	56.75	67.41	Comt	catechol-O-methyltransferase [Source:RGD Symbol%3BAcc:2379]
ENSRNOG00000001890		11.31	13.27	9.93	12.5	Txnrd2	thioredoxin reductase 2 [Source:RGD Symbol%3BAcc:61960]
ENSRNOG00000001891		1.35	0.98	1.55	0.79	Gnb1l	G protein subunit beta 1 like [Source:RGD Symbol%3BAcc:1594165]
ENSRNOG00000001892		0	0	0	0	Tbx1	T-box transcription factor 1 [Source:RGD Symbol%3BAcc:1307734]
ENSRNOG00000001893		1.3	0.43	0.43	0.65	-	serine/threonine-protein phosphatase 2A catalytic subunit alpha-like [Source:RGD Symbol%3BAcc:2318135]
ENSRNOG00000001908		0.08	0.09	0.16	0.08	Klhl6	kelch-like family member 6 [Source:RGD Symbol%3BAcc:1307521]
ENSRNOG00000001911		0	0	0	0	Map6d1	MAP6 domain containing 1 [Source:RGD Symbol%3BAcc:1560102]
ENSRNOG00000001912		0	0	0	0	Tecrl	trans-2%2C3-enoyl-CoA reductase-like [Source:RGD Symbol%3BAcc:1304608]
ENSRNOG00000001915		0	0	0	0	Chodl	chondrolectin [Source:RGD Symbol%3BAcc:1309885]
ENSRNOG00000001916		0	0	0	0	Tmprss15	transmembrane serine protease 15 [Source:RGD Symbol%3BAcc:1311046]
ENSRNOG00000001924		0	0	0	0	Tp63	tumor protein p63 [Source:RGD Symbol%3BAcc:620863]
ENSRNOG00000001926		0	0	0	0	Cldn1	claudin 1 [Source:RGD Symbol%3BAcc:68422]
ENSRNOG00000001928		10.95	9.49	11.01	9.99	Il1rap	interleukin 1 receptor accessory protein [Source:RGD Symbol%3BAcc:2893]
ENSRNOG00000001930		43.03	35.38	42.8	35.87	Ccdc50	coiled-coil domain containing 50 [Source:RGD Symbol%3BAcc:727841]
ENSRNOG00000001931		0	0	0	0	Fgf12	fibroblast growth factor 12 [Source:RGD Symbol%3BAcc:620163]
ENSRNOG00000001942		0	0	0	0	Smr3b	submaxillary gland androgen regulated protein 3B [Source:RGD Symbol%3BAcc:3953]
ENSRNOG00000001943		0	0	0	0	Retnlg	resistin-like gamma [Source:RGD Symbol%3BAcc:727934]
ENSRNOG00000001945		0	0	0	0	Vcsa2	variable coding sequence A2 [Source:RGD Symbol%3BAcc:3954]
ENSRNOG00000001949		0	0	0	0	Smr3a	submaxillary gland androgen regulated protein 3A [Source:RGD Symbol%3BAcc:1563299]
ENSRNOG00000001950		0	0	0	0	Cabs1	calcium binding protein%2C spermatid associated 1 [Source:RGD Symbol%3BAcc:620592]
ENSRNOG00000001951		0	0	0	0	Csn3	casein kappa [Source:RGD Symbol%3BAcc:61990]
ENSRNOG00000001953		0	0	0	0	Bace2	beta-secretase 2 [Source:RGD Symbol%3BAcc:1303241]
ENSRNOG00000001955		0	0	0	0	-	-
ENSRNOG00000001956		5.06	4.83	5.12	5.04	Dzip3	DAZ interacting zinc finger protein 3 [Source:RGD Symbol%3BAcc:1563278]
ENSRNOG00000001957		0	0	0	0	Sult1e1	sulfotransferase family 1E member 1 [Source:RGD Symbol%3BAcc:3776]
ENSRNOG00000001958		17.82	17.44	20.33	16.02	Ift57	intraflagellar transport 57 [Source:RGD Symbol%3BAcc:1305947]
ENSRNOG00000001959		0	0.11	0	0	Mx1	myxovirus (influenza virus) resistance 1 [Source:RGD Symbol%3BAcc:3127]
ENSRNOG00000001960		0.02	0	0	0	Sult1d1	sulfotransferase family 1D%2C member 1 [Source:RGD Symbol%3BAcc:620491]
ENSRNOG00000001962		0.27	0.29	0.37	0.25	Fam3b	FAM3 metabolism regulating signaling molecule B [Source:RGD Symbol%3BAcc:1311662]
ENSRNOG00000001963		0.69	1.1	0.35	0.35	Mx2	MX dynamin like GTPase 2 [Source:RGD Symbol%3BAcc:628821]
ENSRNOG00000001964		59.12	82.13	54.17	67.47	Cd47	Cd47 molecule [Source:RGD Symbol%3BAcc:2308]
ENSRNOG00000001967		0.06	0	0	0	Sult1b1	sulfotransferase family 1B member 1 [Source:RGD Symbol%3BAcc:708534]
ENSRNOG00000001971		10.58	9.67	11.05	9.23	Bbx	BBX high mobility group box domain containing [Source:RGD Symbol%3BAcc:1309769]
ENSRNOG00000001973		0	0	0	0	Ugt2a3	UDP glucuronosyltransferase family 2 member A3 [Source:RGD Symbol%3BAcc:1308444]
ENSRNOG00000001976		0.02	0	0	0	Tmprss2	transmembrane serine protease 2 [Source:RGD Symbol%3BAcc:620766]
ENSRNOG00000001979		19.04	21.71	20.6	26.9	Rcan1	regulator of calcineurin 1 [Source:RGD Symbol%3BAcc:631338]
ENSRNOG00000001980		0	0	0	0	Ugt2b35	UDP glucuronosyltransferase 2 family%2C polypeptide B35 [Source:RGD Symbol%3BAcc:620895]
ENSRNOG00000001982		11.5	16.96	11.69	17.37	Cblb	Cbl proto-oncogene B [Source:RGD Symbol%3BAcc:620535]
ENSRNOG00000001984		0	0	0	0	Kcne1	potassium voltage-gated channel subfamily E regulatory subunit 1 [Source:RGD Symbol%3BAcc:2956]
ENSRNOG00000001986		0	0	0	0	Fam243a	family with sequence similarity 243 member A [Source:RGD Symbol%3BAcc:1560327]
ENSRNOG00000001989		39.17	40.84	42.07	45.94	Alcam	activated leukocyte cell adhesion molecule [Source:RGD Symbol%3BAcc:619972]
ENSRNOG00000001990		0.07	0.07	0.14	0.08	Ugt2b10	UDP glucuronosyltransferase family 2 member B17 [Source:RGD Symbol%3BAcc:708541]
ENSRNOG00000001991		188.73	194.87	197.92	204.47	Atp5po	ATP synthase peripheral stalk subunit OSCP [Source:RGD Symbol%3BAcc:621379]
ENSRNOG00000001992		67.06	94.5	66.26	94.73	Atp6v1a	ATPase H+ transporting V1 subunit A [Source:RGD Symbol%3BAcc:1596464]
ENSRNOG00000001996		36.22	33.08	33.56	30.77	Ythdc1	YTH domain containing 1 [Source:RGD Symbol%3BAcc:621706]
ENSRNOG00000002001		17.47	14.82	18.84	16.82	Itsn1	intersectin 1 [Source:RGD Symbol%3BAcc:2935]
ENSRNOG00000002002		1.06	1.35	0.81	1.18	Tmprss11b	transmembrane serine protease 11B [Source:RGD Symbol%3BAcc:1303278]
ENSRNOG00000002004		8.52	6.88	8.01	8.92	Prdm8	PR/SET domain 8 [Source:RGD Symbol%3BAcc:1311628]
ENSRNOG00000002005		0	0	0	0	Tmprss11f	transmembrane serine protease 11F [Source:RGD Symbol%3BAcc:1560675]
ENSRNOG00000002011		0	0	0	0	Gnrhr	gonadotropin releasing hormone receptor [Source:RGD Symbol%3BAcc:70513]
ENSRNOG00000002012		16.1	9.21	14.59	7.47	Donson	DNA replication fork stabilization factor DONSON [Source:RGD Symbol%3BAcc:1306823]
ENSRNOG00000002013		0	0	0	0	Sidt1	SID1 transmembrane family%2C member 1 [Source:RGD Symbol%3BAcc:1559616]
ENSRNOG00000002014		0.03	0	0	0	Stap1	signal transducing adaptor family member 1 [Source:RGD Symbol%3BAcc:1311584]
ENSRNOG00000002021		108.4	98.08	102.95	92.43	Son	SON DNA and RNA binding protein [Source:RGD Symbol%3BAcc:1309013]
ENSRNOG00000002024		0	0	0	0	Epha5	EPH receptor A5 [Source:RGD Symbol%3BAcc:620831]
ENSRNOG00000002026		1.45	1.82	2.13	2.41	Dnajc28	DnaJ heat shock protein family (Hsp40) member C28 [Source:RGD Symbol%3BAcc:1359589]
ENSRNOG00000002028		16.93	15.62	17.62	16.23	Tmem50b	transmembrane protein 50B [Source:RGD Symbol%3BAcc:1307561]
ENSRNOG00000002031		0	0	0	0	Naa11	N(alpha)-acetyltransferase 11%2C NatA catalytic subunit [Source:RGD Symbol%3BAcc:1564723]
ENSRNOG00000002032		16.15	18	19.84	20.55	Ifngr2	interferon gamma receptor 2 [Source:RGD Symbol%3BAcc:1307532]
ENSRNOG00000002035		6.77	6.61	8.16	6.3	Paqr3	progestin and adipoQ receptor family member 3 [Source:RGD Symbol%3BAcc:1310426]
ENSRNOG00000002036		14.25	15.72	13.5	14.79	Paxbp1	PAX3 and PAX7 binding protein 1 [Source:RGD Symbol%3BAcc:1584739]
ENSRNOG00000002039		10.73	10.2	10.15	9.47	Evi5	ecotropic viral integration site 5 [Source:RGD Symbol%3BAcc:2322879]
ENSRNOG00000002040		6.43	6.33	5.93	7.41	Bmp2k	BMP-2 inducible kinase [Source:RGD Symbol%3BAcc:1564828]
ENSRNOG00000002041		0.13	0	0.04	0.06	Boc	BOC cell adhesion associated%2C oncogene regulated [Source:RGD Symbol%3BAcc:1304550]
ENSRNOG00000002042		0	0	0	0	Gfi1	growth factor independent 1 transcriptional repressor [Source:RGD Symbol%3BAcc:2680]
ENSRNOG00000002044		5.12	6.53	6.02	5.38	Gtpbp8	GTP-binding protein 8 (putative) [Source:RGD Symbol%3BAcc:1310025]
ENSRNOG00000002045		96.54	65.83	80.59	49.11	Anxa3	annexin A3 [Source:RGD Symbol%3BAcc:2119]
ENSRNOG00000002046		0.55	0.19	0.38	0.32	Cd200r1l	CD200 receptor 1-like [Source:RGD Symbol%3BAcc:1563387]
ENSRNOG00000002050		74.4	96.09	98.68	138.01	Igfbp7	insulin-like growth factor binding protein 7 [Source:RGD Symbol%3BAcc:1306201]
ENSRNOG00000002051		9.19	9.55	9.25	11.21	Synj1	synaptojanin 1 [Source:RGD Symbol%3BAcc:69434]
ENSRNOG00000002052		299	279.71	358.82	278.73	Ccdc80	coiled-coil domain containing 80 [Source:RGD Symbol%3BAcc:69421]
ENSRNOG00000002053		0.62	0.7	0.59	0.83	Fras1	Fraser extracellular matrix complex subunit 1 [Source:RGD Symbol%3BAcc:1306516]
ENSRNOG00000002054		10.16	9.8	9.69	7.74	Glmn	glomulin%2C FKBP associated protein [Source:RGD Symbol%3BAcc:1588600]
ENSRNOG00000002055		9.89	11.05	10.46	8.49	Noa1	nitric oxide associated 1 [Source:RGD Symbol%3BAcc:1359460]
ENSRNOG00000002057		0	0	0	0	Slc10a6	solute carrier family 10 member 6 [Source:RGD Symbol%3BAcc:727800]
ENSRNOG00000002061		8.22	8.87	9.4	10.1	Ptpn13	protein tyrosine phosphatase%2C non-receptor type 13 [Source:RGD Symbol%3BAcc:1563360]
ENSRNOG00000002069		14.85	14.47	17.11	17.55	Slc35a5	solute carrier family 35%2C member A5 [Source:RGD Symbol%3BAcc:1564361]
ENSRNOG00000002070		10.07	11.32	10.5	12.53	Mrpl1	mitochondrial ribosomal protein L1 [Source:RGD Symbol%3BAcc:1306850]
ENSRNOG00000002072		1.6	1.95	1.25	1.5	Eva1c	eva-1 homolog C [Source:RGD Symbol%3BAcc:1307569]
ENSRNOG00000002073		0.02	0	0	0	Brdt	bromodomain%2C testis-specific [Source:MGI Symbol%3BAcc:MGI:1891374]
ENSRNOG00000002074		11.65	12.01	13.1	11.65	Rest	RE1-silencing transcription factor [Source:RGD Symbol%3BAcc:621069]
ENSRNOG00000002075		8.32	6.29	7.64	6.13	Cnot6l	CCR4-NOT transcription complex%2C subunit 6-like [Source:RGD Symbol%3BAcc:1309128]
ENSRNOG00000002079		0	0	0	0	Mapk10	mitogen activated protein kinase 10 [Source:RGD Symbol%3BAcc:3663]
ENSRNOG00000002080		4.13	4.31	3.95	4.51	Urb1	URB1 ribosome biogenesis homolog [Source:RGD Symbol%3BAcc:1304621]
ENSRNOG00000002085		0.02	0.26	0.3	0.22	Thegl	theg spermatid protein-like [Source:RGD Symbol%3BAcc:1562571]
ENSRNOG00000002089		7.02	8.66	8.85	8.77	Ccng2	cyclin G2 [Source:RGD Symbol%3BAcc:1305002]
ENSRNOG00000002091		12.44	11.35	11.12	10.85	Gtf3c3	general transcription factor IIIC subunit 3 [Source:RGD Symbol%3BAcc:1309185]
ENSRNOG00000002092		1.26	0.8	0.84	0.77	Hunk	hormonally upregulated Neu-associated kinase [Source:RGD Symbol%3BAcc:1565091]
ENSRNOG00000002093		9.54	9.53	8.45	7.99	Tgfbr3	transforming growth factor beta receptor 3 [Source:RGD Symbol%3BAcc:61821]
ENSRNOG00000002094		56.85	68.31	59.32	70.35	Atg3	autophagy related 3 [Source:RGD Symbol%3BAcc:708464]
ENSRNOG00000002097		72.82	66.76	60.85	69.96	Rasl11b	RAS-like family 11 member B [Source:RGD Symbol%3BAcc:1303099]
ENSRNOG00000002100		35.55	32.35	39.56	36.39	Srp72	signal recognition particle subunit SRP72-like [Source:RGD Symbol%3BAcc:11405956]
ENSRNOG00000002101		70.57	59.39	75.22	58.86	Paics	phosphoribosylaminoimidazole carboxylase and phosphoribosylaminoimidazolesuccinocarboxamide synthase [Source:RGD Symbol%3BAcc:620066]
ENSRNOG00000002104		12.66	10.6	12.76	12.5	Scaf4	SR-related CTD-associated factor 4 [Source:RGD Symbol%3BAcc:727896]
ENSRNOG00000002105		11.16	5.36	9.54	5.87	Cdc7	cell division cycle 7 [Source:RGD Symbol%3BAcc:1308351]
ENSRNOG00000002106		15.13	16.13	14.08	17.54	Usp46	ubiquitin specific peptidase 46 [Source:RGD Symbol%3BAcc:1564808]
ENSRNOG00000002110		4.12	6.25	4.98	7.44	Fam114a1l1	family with sequence similarity 114%2C member A1-like 1 [Source:RGD Symbol%3BAcc:1309701]
ENSRNOG00000002112		7.89	6.65	7.19	6.66	Zfp644	zinc finger protein 644 [Source:RGD Symbol%3BAcc:1306805]
ENSRNOG00000002115		312.17	300.6	267.86	238.55	Sod1	superoxide dismutase 1 [Source:RGD Symbol%3BAcc:3731]
ENSRNOG00000002117		0	0	0	0	Barhl2	BarH-like homeobox 2 [Source:RGD Symbol%3BAcc:620726]
ENSRNOG00000002120		0	0	0	0	Spata18	spermatogenesis associated 18 [Source:RGD Symbol%3BAcc:735208]
ENSRNOG00000002121		3.1	2.75	3.12	2.49	Lrrc8d	leucine rich repeat containing 8 VRAC subunit D [Source:RGD Symbol%3BAcc:1309601]
ENSRNOG00000002125		65.37	65.98	67.75	62.88	Ccni	cyclin I [Source:RGD Symbol%3BAcc:1309209]
ENSRNOG00000002126		0.03	0.26	0.29	0.15	Ncam2	neural cell adhesion molecule 2 [Source:RGD Symbol%3BAcc:1303131]
ENSRNOG00000002128		22.81	16.33	19.68	13.78	Ppat	phosphoribosyl pyrophosphate amidotransferase [Source:RGD Symbol%3BAcc:620237]
ENSRNOG00000002129		11.82	11.27	10.24	13.19	Lrrc8b	leucine rich repeat containing 8 VRAC subunit B [Source:RGD Symbol%3BAcc:1563429]
ENSRNOG00000002134		0	0	0	0	Gbp6	guanylate binding protein family member 6 [Source:RGD Symbol%3BAcc:1561523]
ENSRNOG00000002135		26.5	29.46	27.95	30.34	Sgcb	sarcoglycan%2C beta [Source:RGD Symbol%3BAcc:1594202]
ENSRNOG00000002137		2.48	2.69	2.95	3.19	Aasdh	aminoadipate-semialdehyde dehydrogenase [Source:RGD Symbol%3BAcc:1311135]
ENSRNOG00000002139		4.78	3.64	5.39	5.18	Cracd	capping protein inhibiting regulator of actin dynamics [Source:RGD Symbol%3BAcc:1311575]
ENSRNOG00000002141		34.12	34.35	27.95	25.14	Cd200	Cd200 molecule [Source:RGD Symbol%3BAcc:3104]
ENSRNOG00000002142		0.03	0.02	0	0.07	Cds1	CDP-diacylglycerol synthase 1 [Source:RGD Symbol%3BAcc:621185]
ENSRNOG00000002144		12.79	18.79	14.78	19.09	Exoc1	exocyst complex component 1 [Source:RGD Symbol%3BAcc:1304939]
ENSRNOG00000002145		0	0	0	0	Tmprss7	transmembrane serine protease 7 [Source:RGD Symbol%3BAcc:1304655]
ENSRNOG00000002146		32.21	30.77	26.62	24.13	Pkd2	polycystin 2%2C transient receptor potential cation channel [Source:RGD Symbol%3BAcc:1559992]
ENSRNOG00000002149		0	0	0	0	Nkx6-1	NK6 homeobox 1 [Source:RGD Symbol%3BAcc:69318]
ENSRNOG00000002152		3.77	4.45	3.11	2.87	Dcun1d4	defective in cullin neddylation 1 domain containing 4 [Source:RGD Symbol%3BAcc:1310422]
ENSRNOG00000002153		5.45	2.97	5.01	2.92	Cep135	centrosomal protein 135 [Source:RGD Symbol%3BAcc:1310726]
ENSRNOG00000002154		0.5	0.13	0.21	0.29	Mepe	matrix extracellular phosphoglycoprotein [Source:RGD Symbol%3BAcc:71036]
ENSRNOG00000002158		0	0	0	0	Ibsp	integrin-binding sialoprotein [Source:RGD Symbol%3BAcc:2855]
ENSRNOG00000002159		2.78	4.35	2.73	3.7	Gpat3	glycerol-3-phosphate acyltransferase 3 [Source:RGD Symbol%3BAcc:1565703]
ENSRNOG00000002161		0.65	0.77	1.06	1.79	Tlr6	toll-like receptor 6 [Source:RGD Symbol%3BAcc:1303030]
ENSRNOG00000002163		7.38	8.94	6.39	8.82	Klf3	Kruppel like factor 3 [Source:RGD Symbol%3BAcc:1593290]
ENSRNOG00000002164		0	0	0	0	Nmu	neuromedin U [Source:RGD Symbol%3BAcc:68388]
ENSRNOG00000002165		4.95	4.3	6.93	6.07	Abraxas1	abraxas 1%2C BRCA1 A complex subunit [Source:RGD Symbol%3BAcc:1305287]
ENSRNOG00000002167		0	0	0	0	Dmp1	dentin matrix acidic phosphoprotein 1 [Source:RGD Symbol%3BAcc:2508]
ENSRNOG00000002168		0	0	0	0	Dspp	dentin sialophosphoprotein [Source:RGD Symbol%3BAcc:2525]
ENSRNOG00000002169		0	0	0	0	Pdcl2	phosducin-like 2 [Source:RGD Symbol%3BAcc:1559712]
ENSRNOG00000002171		80.87	99.27	63.86	72.38	Phldb2	pleckstrin homology-like domain%2C family B%2C member 2 [Source:RGD Symbol%3BAcc:1591402]
ENSRNOG00000002174		0	0	0	0	Cwh43	cell wall biogenesis 43 C-terminal homolog [Source:RGD Symbol%3BAcc:1310958]
ENSRNOG00000002175		8.73	8.41	8.33	7.62	Clock	clock circadian regulator [Source:RGD Symbol%3BAcc:620271]
ENSRNOG00000002176		51.8	47.21	48.35	54	Nectin3	nectin cell adhesion molecule 3 [Source:RGD Symbol%3BAcc:1309516]
ENSRNOG00000002177		6.51	7.15	6.15	6.81	Gnpda2	glucosamine-6-phosphate deaminase 2 [Source:RGD Symbol%3BAcc:1305521]
ENSRNOG00000002178		20.07	23.3	21.17	22.49	Mrps18c	mitochondrial ribosomal protein S18C [Source:RGD Symbol%3BAcc:1307997]
ENSRNOG00000002180		23.88	23.19	23.76	25.63	Tbc1d1	TBC1 domain family member 1 [Source:RGD Symbol%3BAcc:1304562]
ENSRNOG00000002181		4.09	3.15	3.54	3.91	Helq	helicase%2C POLQ-like [Source:RGD Symbol%3BAcc:1560216]
ENSRNOG00000002182		127.16	132.48	133.36	138.38	Septin11	septin 11 [Source:RGD Symbol%3BAcc:1307405]
ENSRNOG00000002185		9.43	11.5	9.16	10.41	Pgm2	phosphoglucomutase 2 [Source:RGD Symbol%3BAcc:1306061]
ENSRNOG00000002186		23.4	27.06	21.23	21.86	Nudt9	nudix hydrolase 9 [Source:RGD Symbol%3BAcc:1359522]
ENSRNOG00000002187		0	0	0	0	Ropn1	rhophilin associated tail protein 1 [Source:RGD Symbol%3BAcc:1310675]
ENSRNOG00000002188		0	0	0	0	Hpse	heparanase [Source:RGD Symbol%3BAcc:61969]
ENSRNOG00000002191		0.04	0	0	0	0610040J01Rik	similar to RIKEN cDNA 0610040J01 [Source:RGD Symbol%3BAcc:1561612]
ENSRNOG00000002192		8	7.56	9.61	10.15	Rell1	RELT-like 1 [Source:RGD Symbol%3BAcc:1307468]
ENSRNOG00000002194		6.55	6.58	6.74	9.06	Coq2	coenzyme Q2%2C polyprenyltransferase [Source:RGD Symbol%3BAcc:1306722]
ENSRNOG00000002196		0	0	0	0	Ociad2	OCIA domain containing 2 [Source:RGD Symbol%3BAcc:2319541]
ENSRNOG00000002199		27.3	32.81	26.29	29.7	Tmem165	transmembrane protein 165 [Source:RGD Symbol%3BAcc:1306983]
ENSRNOG00000002200		1.16	1.38	1.53	3.24	AABR07072371.1	nuclear receptor-binding factor 2-like [Source:RGD Symbol%3BAcc:2322973]
ENSRNOG00000002202		0.03	0	0	0	Sowahb	sosondowah ankyrin repeat domain family member B [Source:RGD Symbol%3BAcc:1311994]
ENSRNOG00000002203		10.1	6.44	10.5	6.38	Lin54	lin-54 DREAM MuvB core complex component [Source:RGD Symbol%3BAcc:1311361]
ENSRNOG00000002204		0.02	0	0	0	Ccdc158	coiled-coil domain containing 158 [Source:RGD Symbol%3BAcc:1308523]
ENSRNOG00000002205		83.56	91.21	96.37	90.33	Ociad1	OCIA domain containing 1 [Source:RGD Symbol%3BAcc:1359549]
ENSRNOG00000002207		5.35	4.9	5.97	4.73	Guf1	GTP binding elongation factor GUF1 [Source:RGD Symbol%3BAcc:1310774]
ENSRNOG00000002208		0.51	0.44	0.47	0.61	Shroom3	shroom family member 3 [Source:RGD Symbol%3BAcc:1310470]
ENSRNOG00000002210		9.27	19.24	10.65	19.27	Hsd17b11	hydroxysteroid (17-beta) dehydrogenase 11 [Source:RGD Symbol%3BAcc:1303235]
ENSRNOG00000002212		0	0.34	0.27	0.55	Hsd17b13	hydroxysteroid (17-beta) dehydrogenase 13 [Source:RGD Symbol%3BAcc:1359553]
ENSRNOG00000002214		2.78	4.79	3.61	4.48	Klhl8	kelch-like family member 8 [Source:RGD Symbol%3BAcc:1304685]
ENSRNOG00000002215		0.56	0.56	0.7	0.63	Mylk	myosin light chain kinase [Source:RGD Symbol%3BAcc:1310915]
ENSRNOG00000002216		30.53	36.21	30.84	37.19	Srd5a3	steroid 5 alpha-reductase 3 [Source:RGD Symbol%3BAcc:1308828]
ENSRNOG00000002217		0	0	0	0	Plac8	placenta associated 8 [Source:RGD Symbol%3BAcc:1308102]
ENSRNOG00000002218		21.67	22.33	24.25	15.75	Stbd1	starch binding domain 1 [Source:RGD Symbol%3BAcc:1311800]
ENSRNOG00000002223		0	0	0	0	AABR07012587.1	hypothetical LOC100360229 [Source:RGD Symbol%3BAcc:2322521]
ENSRNOG00000002224		0	0	0	0	Yipf7	Yip1 domain family%2C member 7 [Source:RGD Symbol%3BAcc:1310766]
ENSRNOG00000002225		56.13	65.96	60.31	71.43	Scarb2	scavenger receptor class B%2C member 2 [Source:RGD Symbol%3BAcc:621882]
ENSRNOG00000002227		0	0	0	0	Kit	KIT proto-oncogene receptor tyrosine kinase [Source:RGD Symbol%3BAcc:620568]
ENSRNOG00000002229		0.02	0.01	0	0.01	Adcy5	adenylate cyclase 5 [Source:RGD Symbol%3BAcc:71014]
ENSRNOG00000002232		9.56	9.63	9.94	8.38	Aff1	AF4/FMR2 family%2C member 1 [Source:RGD Symbol%3BAcc:1307940]
ENSRNOG00000002238		0	0	0.03	0	Sema5b	semaphorin 5B [Source:RGD Symbol%3BAcc:1308914]
ENSRNOG00000002240		11.51	14.04	11.21	13.69	Slc49a4	solute carrier family 49 member 4 [Source:RGD Symbol%3BAcc:1310939]
ENSRNOG00000002241		16.48	17.34	17.58	15.74	Hspbap1	HSPB1 associated protein 1 [Source:RGD Symbol%3BAcc:620870]
ENSRNOG00000002244		0.03	0.02	0.04	0	Pdgfra	platelet derived growth factor receptor alpha [Source:RGD Symbol%3BAcc:3284]
ENSRNOG00000002246		18.74	21.01	18.31	17.08	Slc30a9	solute carrier family 30 member 9 [Source:RGD Symbol%3BAcc:1593180]
ENSRNOG00000002247		18.37	15.9	18.3	16.1	Nup54	nucleoporin 54 [Source:RGD Symbol%3BAcc:619926]
ENSRNOG00000002248		4.37	4.18	4.56	4.82	Fryl	FRY like transcription coactivator [Source:RGD Symbol%3BAcc:1311309]
ENSRNOG00000002251		53.51	64.11	59.26	72.99	Sec31a	SEC31 homolog A%2C COPII coat complex component [Source:RGD Symbol%3BAcc:620233]
ENSRNOG00000002253		2.3	2.32	2.42	3.05	Wdr5b	WD repeat domain 5B [Source:RGD Symbol%3BAcc:1308567]
ENSRNOG00000002254		36.37	36.02	34.87	30.74	Tmem33	transmembrane protein 33 [Source:RGD Symbol%3BAcc:708371]
ENSRNOG00000002255		144.59	148.45	180.86	152.98	Fam162a	family with sequence similarity 162%2C member A [Source:RGD Symbol%3BAcc:1590883]
ENSRNOG00000002256		0.1	0.05	0.05	0.12	Art3	ADP-ribosyltransferase 3 [Source:RGD Symbol%3BAcc:628833]
ENSRNOG00000002258		0.14	0.15	0.07	0.07	Tmem150c	transmembrane protein 150C [Source:RGD Symbol%3BAcc:1306105]
ENSRNOG00000002262		19.09	19.92	21.31	18.67	Enoph1	enolase-phosphatase 1 [Source:RGD Symbol%3BAcc:1309016]
ENSRNOG00000002265		0	0	0	0	Casr	calcium-sensing receptor [Source:RGD Symbol%3BAcc:2277]
ENSRNOG00000002266		0	0	0	0	Gsx2	GS homeobox 2 [Source:RGD Symbol%3BAcc:1308047]
ENSRNOG00000002267		14.88	13.62	12.29	17.49	Chic2	cysteine-rich hydrophobic domain 2 [Source:RGD Symbol%3BAcc:1309278]
ENSRNOG00000002270		133.11	110.59	131.97	97	Hnrnpdl	heterogeneous nuclear ribonucleoprotein D-like [Source:RGD Symbol%3BAcc:1309950]
ENSRNOG00000002271		22.41	19.62	22.7	21.91	Slain2	SLAIN motif family%2C member 2 [Source:RGD Symbol%3BAcc:1311593]
ENSRNOG00000002272		4.21	6.93	6.72	8.81	Lnx1	ligand of numb-protein X 1 [Source:RGD Symbol%3BAcc:1308159]
ENSRNOG00000002273		0.04	0.2	0.19	0.3	Naaa	N-acylethanolamine acid amidase [Source:RGD Symbol%3BAcc:1307267]
ENSRNOG00000002275		52.42	50.09	53.07	47.67	Fip1l1	factor interacting with PAPOLA and CPSF1 [Source:RGD Symbol%3BAcc:1309336]
ENSRNOG00000002276		19.53	16.14	21.1	16.09	Phf6	PHD finger protein 6 [Source:MGI Symbol%3BAcc:MGI:1918248]
ENSRNOG00000002278		3.52	4.38	3.79	5.26	Tec	tec protein tyrosine kinase [Source:RGD Symbol%3BAcc:620973]
ENSRNOG00000002285		1.59	1.58	1.32	1.3	Fam122b	family with sequence similarity 122%2C member B [Source:MGI Symbol%3BAcc:MGI:1926005]
ENSRNOG00000002289		0.03	0.04	0.1	0	Ildr1	immunoglobulin-like domain containing receptor 1 [Source:RGD Symbol%3BAcc:1307792]
ENSRNOG00000002291		3.75	3.87	3.76	4.13	Brwd3	bromodomain and WD repeat domain containing 3 [Source:MGI Symbol%3BAcc:MGI:3029414]
ENSRNOG00000002292		189.22	141.99	189.05	136.62	Hnrnpd	heterogeneous nuclear ribonucleoprotein D [Source:RGD Symbol%3BAcc:620365]
ENSRNOG00000002294		2.78	3.69	3.32	2.74	Snx29	sorting nexin 29 [Source:RGD Symbol%3BAcc:1596162]
ENSRNOG00000002301		63.2	71.95	64.85	71.89	Uso1	USO1 vesicle transport factor [Source:RGD Symbol%3BAcc:621604]
ENSRNOG00000002302		0	0	0	0	Corin	corin%2C serine peptidase [Source:RGD Symbol%3BAcc:727887]
ENSRNOG00000002303		0	0	0	0	Kcnj12	potassium inwardly-rectifying channel%2C subfamily J%2C member 12 [Source:RGD Symbol%3BAcc:621660]
ENSRNOG00000002304		0	0	0	0	Tnfrsf13b	TNF receptor superfamily member 13B [Source:RGD Symbol%3BAcc:1595998]
ENSRNOG00000002305		0	0	0	0	Slc15a2	solute carrier family 15 member 2 [Source:RGD Symbol%3BAcc:61972]
ENSRNOG00000002309		4.91	4.93	5.75	5.99	Hlx	H2.0-like homeobox [Source:RGD Symbol%3BAcc:1311961]
ENSRNOG00000002312		1.4	0.87	1.35	1	Atp10d	ATPase phospholipid transporting 10D (putative) [Source:RGD Symbol%3BAcc:1588541]
ENSRNOG00000002318		0.19	0.04	0.1	0.06	Limch1	LIM and calponin homology domains 1 [Source:RGD Symbol%3BAcc:1305269]
ENSRNOG00000002319		73.4	61.9	66.62	64.01	Tsn	translin [Source:RGD Symbol%3BAcc:621107]
ENSRNOG00000002320		24.76	31.47	27.29	34.37	Commd8	COMM domain containing 8 [Source:RGD Symbol%3BAcc:1305402]
ENSRNOG00000002322		0	0	0	0	RGD1310587	similar to hypothetical protein FLJ14146 [Source:RGD Symbol%3BAcc:1310587]
ENSRNOG00000002323		20.66	24.15	20.84	25.8	RGD1566265	similar to RIKEN cDNA 2610002M06 [Source:RGD Symbol%3BAcc:1566265]
ENSRNOG00000002327		0	0	0	0.03	Gabrb1	gamma-aminobutyric acid type A receptor subunit beta1 [Source:RGD Symbol%3BAcc:2649]
ENSRNOG00000002331		0	0	0	0.04	Aldh3a1	aldehyde dehydrogenase 3 family%2C member A1 [Source:RGD Symbol%3BAcc:2088]
ENSRNOG00000002332		0	0	0	0	Mospd1	motile sperm domain containing 1 [Source:RGD Symbol%3BAcc:1359486]
ENSRNOG00000002333		0	0	0	0	Olr982	olfactory receptor 982 [Source:RGD Symbol%3BAcc:1332643]
ENSRNOG00000002336		0	0	0	0	Gabra4	gamma-aminobutyric acid type A receptor subunit alpha 4 [Source:RGD Symbol%3BAcc:621670]
ENSRNOG00000002338		2.81	2.86	3.32	3.35	Dgke	diacylglycerol kinase epsilon [Source:RGD Symbol%3BAcc:1560914]
ENSRNOG00000002339		0	0.12	0.07	0.02	Mark1	microtubule affinity regulating kinase 1 [Source:RGD Symbol%3BAcc:619882]
ENSRNOG00000002340		1.04	1.24	2.39	3.12	-	ribosomal protein L36-like [Source:RGD Symbol%3BAcc:2320881]
ENSRNOG00000002341		9.18	9.86	7.77	9.47	Trim25	tripartite motif-containing 25 [Source:RGD Symbol%3BAcc:1594396]
ENSRNOG00000002342		15.25	16.39	18.79	19.67	Aldh3a2	aldehyde dehydrogenase 3 family%2C member A2 [Source:RGD Symbol%3BAcc:61866]
ENSRNOG00000002343		0.97	0.95	1.29	0.6	Uchl1	ubiquitin C-terminal hydrolase L1 [Source:RGD Symbol%3BAcc:3928]
ENSRNOG00000002345		0	0	0	0	Rasgef1b	RasGEF domain family%2C member 1B [Source:RGD Symbol%3BAcc:1562220]
ENSRNOG00000002346		0	0	0	0	Tbx22	T-box transcription factor 22 [Source:RGD Symbol%3BAcc:1589764]
ENSRNOG00000002347		6.6	7.2	7.48	7.84	Rgl1	ral guanine nucleotide dissociation stimulator%2C-like 1 [Source:RGD Symbol%3BAcc:1308947]
ENSRNOG00000002349		0	0	0	0	Gabra2	gamma-aminobutyric acid type A receptor subunit alpha 2 [Source:RGD Symbol%3BAcc:61856]
ENSRNOG00000002350		0.13	0	0	0.07	Eaf2	ELL associated factor 2 [Source:RGD Symbol%3BAcc:628879]
ENSRNOG00000002352		43.1	30.17	41.73	34.47	Tsen15	tRNA splicing endonuclease subunit 15 [Source:RGD Symbol%3BAcc:1308584]
ENSRNOG00000002353		25.67	27.01	24.5	26.56	Rab3gap2	RAB3 GTPase activating non-catalytic protein subunit 2 [Source:RGD Symbol%3BAcc:1311518]
ENSRNOG00000002358		91.46	138.83	93.54	138.97	Scpep1	serine carboxypeptidase 1 [Source:RGD Symbol%3BAcc:620067]
ENSRNOG00000002360		0	0	0.04	0	Gabrg1	gamma-aminobutyric acid type A receptor subunit gamma 1 [Source:RGD Symbol%3BAcc:621732]
ENSRNOG00000002361		0	0	0	0	Prkg2	protein kinase cGMP-dependent 2 [Source:RGD Symbol%3BAcc:3401]
ENSRNOG00000002364		0	0	0	0.04	Rnf112	ring finger protein 112 [Source:RGD Symbol%3BAcc:3986]
ENSRNOG00000002365		0	0	0	0	Itm2a	integral membrane protein 2A [Source:RGD Symbol%3BAcc:1559423]
ENSRNOG00000002368		33.93	33.46	35.38	35.39	Iars2	isoleucyl-tRNA synthetase 2%2C mitochondrial [Source:RGD Symbol%3BAcc:1311857]
ENSRNOG00000002369		0	0.06	0	0.02	Rgs8	regulator of G-protein signaling 8 [Source:RGD Symbol%3BAcc:3571]
ENSRNOG00000002372		7.64	4.73	5	5.54	Sgcd	sarcoglycan%2C delta [Source:RGD Symbol%3BAcc:1306638]
ENSRNOG00000002373		17	17.7	18.7	24.99	Akap1	A-kinase anchoring protein 1 [Source:RGD Symbol%3BAcc:620826]
ENSRNOG00000002376		20.93	17.89	20.22	17.53	Clasp1	cytoplasmic linker associated protein 1 [Source:RGD Symbol%3BAcc:1310970]
ENSRNOG00000002378		30.56	20.79	26.08	21.07	Bpnt1	3'(2')%2C 5'-bisphosphate nucleotidase 1 [Source:RGD Symbol%3BAcc:621833]
ENSRNOG00000002379		6.16	6.21	3.3	2.51	-	-
ENSRNOG00000002381		1.04	2	1.54	2.08	Bmp3	bone morphogenetic protein 3 [Source:RGD Symbol%3BAcc:2212]
ENSRNOG00000002385		0.02	0	0	0	Prg4	proteoglycan 4 [Source:RGD Symbol%3BAcc:1308976]
ENSRNOG00000002387		4.57	3.75	5.32	5.07	-	-
ENSRNOG00000002388		13	14.53	11.92	12.02	Trim41	tripartite motif-containing 41 [Source:RGD Symbol%3BAcc:1308885]
ENSRNOG00000002389		244.89	238.61	274.22	255.46	Morf4l2	mortality factor 4 like 2 [Source:RGD Symbol%3BAcc:1359471]
ENSRNOG00000002391		0	0	0	0	Glra4	glycine receptor%2C alpha 4 [Source:RGD Symbol%3BAcc:1564103]
ENSRNOG00000002393		150.46	167.51	148.43	164.95	Eprs	glutamyl-prolyl-tRNA synthetase [Source:RGD Symbol%3BAcc:1310952]
ENSRNOG00000002394		47.07	39.13	46.69	39.56	Tpr	translocated promoter region%2C nuclear basket protein [Source:RGD Symbol%3BAcc:1310664]
ENSRNOG00000002396		0.13	0.08	0.2	0.05	Serpinb8	serpin family B member 8 [Source:RGD Symbol%3BAcc:1309833]
ENSRNOG00000002397		0	0	0	0	Slc30a10	solute carrier family 30%2C member 10 [Source:RGD Symbol%3BAcc:1305098]
ENSRNOG00000002403		59.79	72.97	71.53	90.51	Niban1	niban apoptosis regulator 1 [Source:RGD Symbol%3BAcc:71088]
ENSRNOG00000002407		19.38	24.47	21.07	25.51	Pdxdc1	pyridoxal-dependent decarboxylase domain containing 1 [Source:RGD Symbol%3BAcc:1562597]
ENSRNOG00000002408		0	0	0	0	Rbm47	RNA binding motif protein 47 [Source:RGD Symbol%3BAcc:1359713]
ENSRNOG00000002413		71.52	92.58	81.74	103.76	Gpc4	glypican 4 [Source:MGI Symbol%3BAcc:MGI:104902]
ENSRNOG00000002414		0.12	0.04	0.05	0.07	Tfcp2l1	transcription factor CP2-like 1 [Source:RGD Symbol%3BAcc:1305456]
ENSRNOG00000002417		0	0	0	0	Serpinb10	serpin family B member 10 [Source:RGD Symbol%3BAcc:628853]
ENSRNOG00000002418		55.85	62.17	62.41	56.37	Tgfb2	transforming growth factor%2C beta 2 [Source:RGD Symbol%3BAcc:70491]
ENSRNOG00000002419		0.44	0.64	0.47	0.38	Plp1	proteolipid protein 1 [Source:RGD Symbol%3BAcc:3354]
ENSRNOG00000002420		16.98	20.27	17.8	19.33	Zc3h7a	zinc finger CCCH type containing 7 A [Source:RGD Symbol%3BAcc:1311225]
ENSRNOG00000002423		19.26	20.83	22.22	21.18	Fam114a2	family with sequence similarity 114%2C member A2 [Source:RGD Symbol%3BAcc:1305362]
ENSRNOG00000002425		0	0	0	0	Pctp	phosphatidylcholine transfer protein [Source:RGD Symbol%3BAcc:3276]
ENSRNOG00000002428		0	0	0	0	Lpar4	lysophosphatidic acid receptor 4 [Source:RGD Symbol%3BAcc:1563686]
ENSRNOG00000002429		0	0	0	0	Rtl3	retrotransposon Gag like 3 [Source:MGI Symbol%3BAcc:MGI:2685221]
ENSRNOG00000002433		68	62.71	68.06	58.58	G3bp2	G3BP stress granule assembly factor 2 [Source:RGD Symbol%3BAcc:1309571]
ENSRNOG00000002434		0	0	0	0	Tmem100	transmembrane protein 100 [Source:RGD Symbol%3BAcc:1560541]
ENSRNOG00000002436		59.67	59.27	49.76	65.79	Mmd	monocyte to macrophage differentiation-associated [Source:RGD Symbol%3BAcc:1592079]
ENSRNOG00000002440		43.58	49.67	42.21	49.16	Ralb	RAS like proto-oncogene B [Source:RGD Symbol%3BAcc:619852]
ENSRNOG00000002443		6.52	8.35	6.91	7.45	Mfap3	microfibril associated protein 3 [Source:RGD Symbol%3BAcc:1359463]
ENSRNOG00000002449		21.89	25.44	22.88	31.8	Maged2	MAGE family member D2 [Source:RGD Symbol%3BAcc:70899]
ENSRNOG00000002450		38.01	27.89	34.11	28.32	Rrp15	ribosomal RNA processing 15 homolog [Source:RGD Symbol%3BAcc:1306106]
ENSRNOG00000002451		0	0	0	0	Fndc3c1	fibronectin type III domain containing 3C1 [Source:RGD Symbol%3BAcc:1563846]
ENSRNOG00000002452		14.69	15.35	16.79	16.49	Txndc11	thioredoxin domain containing 11 [Source:RGD Symbol%3BAcc:1307538]
ENSRNOG00000002454		45.93	39.5	46.18	43.19	Rnf2	ring finger protein 2 [Source:RGD Symbol%3BAcc:1305491]
ENSRNOG00000002459		0	0	0	0	Fbxo40	F-box protein 40 [Source:RGD Symbol%3BAcc:1309781]
ENSRNOG00000002460		0	0	0	0	Serpinb2	serpin family B member 2 [Source:RGD Symbol%3BAcc:621823]
ENSRNOG00000002461		135.32	172.28	142.44	158.3	Nid1	nidogen 1 [Source:RGD Symbol%3BAcc:3178]
ENSRNOG00000002462		6.27	8.46	5.33	9.24	B9d1	B9 domain containing 1 [Source:RGD Symbol%3BAcc:1305522]
ENSRNOG00000002468		0.39	0.12	0.93	0.04	Tnr	tenascin R [Source:RGD Symbol%3BAcc:3886]
ENSRNOG00000002469		2.27	3.18	3.32	4.03	Trim7	tripartite motif-containing 7 [Source:RGD Symbol%3BAcc:1307328]
ENSRNOG00000002470		0.25	0.98	0.66	0.77	Ifi47	interferon gamma inducible protein 47 [Source:RGD Symbol%3BAcc:708470]
ENSRNOG00000002471		2.53	1.07	2.35	1.24	Polq	DNA polymerase theta [Source:RGD Symbol%3BAcc:1309795]
ENSRNOG00000002473		10.57	12.98	11.39	11.41	Odr4	odr-4 GPCR localization factor homolog [Source:RGD Symbol%3BAcc:1307830]
ENSRNOG00000002474		3.83	4.21	4.02	2.99	Tom1l1	target of myb1 like 1 membrane trafficking protein [Source:RGD Symbol%3BAcc:1562626]
ENSRNOG00000002475		0	0	0	0	AABR07058831.1	similar to tumor protein%2C translationally-controlled 1 [Source:RGD Symbol%3BAcc:1565798]
ENSRNOG00000002478		12.18	14.82	13.68	12.44	Insig2	insulin induced gene 2 [Source:RGD Symbol%3BAcc:631417]
ENSRNOG00000002480		13.16	14.92	9.55	13.72	Gpr137b	G protein-coupled receptor 137B [Source:RGD Symbol%3BAcc:1307342]
ENSRNOG00000002484		0	0	0	0	Chrna9	cholinergic receptor nicotinic alpha 9 subunit [Source:RGD Symbol%3BAcc:621534]
ENSRNOG00000002486		0	0	0	0	Olr1390-ps	olfactory receptor pseudogene 1390 [Source:RGD Symbol%3BAcc:1333284]
ENSRNOG00000002487		15.75	9.93	16.92	16.84	Mbnl3	muscleblind like splicing factor 3 [Source:MGI Symbol%3BAcc:MGI:2444912]
ENSRNOG00000002488		29.38	24.38	25.44	20.9	Galnt10	polypeptide N-acetylgalactosaminyltransferase 10 [Source:RGD Symbol%3BAcc:69409]
ENSRNOG00000002495		0	0	0	0	AABR07063126.1	similar to carbonic anhydrase 13 [Source:RGD Symbol%3BAcc:1597710]
ENSRNOG00000002496		0.01	0.02	0.04	0.02	Stxbp5l	syntaxin binding protein 5-like [Source:RGD Symbol%3BAcc:1311561]
ENSRNOG00000002497		0	0	0	0	Anos1	anosmin 1 [Source:RGD Symbol%3BAcc:2318138]
ENSRNOG00000002501		0	0	0	0	Ddx3y	DEAD-box helicase 3%2C Y-linked [Source:RGD Symbol%3BAcc:1309586]
ENSRNOG00000002504		0.15	0.09	0.22	0.05	Spata17	spermatogenesis associated 17 [Source:RGD Symbol%3BAcc:1565282]
ENSRNOG00000002506		4.25	8.64	5.26	8.22	Cdkl2	cyclin dependent kinase like 2 [Source:RGD Symbol%3BAcc:1309625]
ENSRNOG00000002509		41.07	39.21	38.96	38.52	Gnl3l	guanine nucleotide binding protein-like 3 (nucleolar)-like [Source:MGI Symbol%3BAcc:MGI:2448557]
ENSRNOG00000002511		0	0	0	0	Flt4	Fms related receptor tyrosine kinase 4 [Source:RGD Symbol%3BAcc:621737]
ENSRNOG00000002512		6.75	8.59	5.44	7.6	Gpatch2	G patch domain containing 2 [Source:RGD Symbol%3BAcc:1308865]
ENSRNOG00000002514		26.21	28.02	24.47	26.9	Ccdc93	coiled-coil domain containing 93 [Source:RGD Symbol%3BAcc:1560504]
ENSRNOG00000002516		11.23	13.59	11.3	12.63	Mtm1	myotubularin 1 [Source:RGD Symbol%3BAcc:1304582]
ENSRNOG00000002517		0	0	0	0	Pdc	phosducin [Source:RGD Symbol%3BAcc:3277]
ENSRNOG00000002520		75.58	88.99	79.32	94.98	Litaf	lipopolysaccharide-induced TNF factor [Source:RGD Symbol%3BAcc:69294]
ENSRNOG00000002524		0	0.02	0.02	0	Gpr37	G protein-coupled receptor 37 [Source:RGD Symbol%3BAcc:619848]
ENSRNOG00000002525		10.14	11.6	10.34	9.97	Ptgs2	prostaglandin-endoperoxide synthase 2 [Source:RGD Symbol%3BAcc:620349]
ENSRNOG00000002529		21.77	23.65	22.9	20.9	Rap2c	RAP2C%2C member of RAS oncogene family [Source:MGI Symbol%3BAcc:MGI:1919315]
ENSRNOG00000002537		7.11	5.94	5.1	3.49	Wnk3	WNK lysine deficient protein kinase 3 [Source:MGI Symbol%3BAcc:MGI:2652875]
ENSRNOG00000002538		8.03	7.02	7.47	6.08	Epb41l5	erythrocyte membrane protein band 4.1 like 5 [Source:RGD Symbol%3BAcc:1311366]
ENSRNOG00000002539		0	0.05	0	0	Prm2	protamine 2 [Source:RGD Symbol%3BAcc:3409]
ENSRNOG00000002540		0.01	0	0.06	0	Rhoh	ras homolog family member H [Source:RGD Symbol%3BAcc:1307623]
ENSRNOG00000002541		26.89	18.85	29.15	22.98	Pds5a	PDS5 cohesin associated factor A [Source:RGD Symbol%3BAcc:1307094]
ENSRNOG00000002542		8.37	7.11	7.71	6.72	Heatr6	HEAT repeat containing 6 [Source:RGD Symbol%3BAcc:1566204]
ENSRNOG00000002544		30.02	32.98	30.04	34.29	Kifap3	kinesin-associated protein 3 [Source:RGD Symbol%3BAcc:1305191]
ENSRNOG00000002545		13.18	15.34	11.81	13.77	RGD1309748	similar to CG4768-PA [Source:RGD Symbol%3BAcc:1309748]
ENSRNOG00000002546		36.49	32.21	35.23	35.22	Rchy1	ring finger and CHY zinc finger domain containing 1 [Source:RGD Symbol%3BAcc:1359180]
ENSRNOG00000002548		2.53	1.68	2.68	1.71	Tnn	tenascin N [Source:RGD Symbol%3BAcc:1306002]
ENSRNOG00000002549		0	0	0	0	Htr5b	5-hydroxytryptamine (serotonin) receptor 5B [Source:RGD Symbol%3BAcc:62388]
ENSRNOG00000002555		1.63	0.73	0.85	0.17	Serpinb7	serpin family B member 7 [Source:RGD Symbol%3BAcc:71063]
ENSRNOG00000002563		24.53	17.2	23.68	23.1	Mcts1	MCTS1%2C re-initiation and release factor [Source:RGD Symbol%3BAcc:1566390]
ENSRNOG00000002564		0	0	0	0	Prm3	protamine 3 [Source:RGD Symbol%3BAcc:1587265]
ENSRNOG00000002565		17.85	15.77	17.39	16.11	Taf1	TATA-box binding protein associated factor 1 [Source:RGD Symbol%3BAcc:1562050]
ENSRNOG00000002566		0	0	0	0	Tnp2	transition protein 2 [Source:RGD Symbol%3BAcc:3885]
ENSRNOG00000002568		0.87	0.34	0.77	0.87	Socs1	suppressor of cytokine signaling 1 [Source:RGD Symbol%3BAcc:69272]
ENSRNOG00000002569		22.83	21.43	23.43	25.06	Mrps14	mitochondrial ribosomal protein S14 [Source:RGD Symbol%3BAcc:1309432]
ENSRNOG00000002571		0	0	0	0	Tekt5	tektin 5 [Source:RGD Symbol%3BAcc:1307081]
ENSRNOG00000002572		266.46	195.8	269.98	187.54	Cacybp	calcyclin binding protein [Source:RGD Symbol%3BAcc:1303146]
ENSRNOG00000002575		37.37	39.56	36.88	30.67	Sap30l	SAP30-like [Source:RGD Symbol%3BAcc:1309585]
ENSRNOG00000002579		56.97	65.95	62.7	91.49	Parm1	prostate androgen-regulated mucin-like protein 1 [Source:RGD Symbol%3BAcc:708342]
ENSRNOG00000002580		10.43	11.28	9.8	9.97	Trmt1l	tRNA methyltransferase 1-like [Source:RGD Symbol%3BAcc:1307890]
ENSRNOG00000002582		0	0	0	0	Hand1	heart and neural crest derivatives expressed 1 [Source:RGD Symbol%3BAcc:621206]
ENSRNOG00000002583		0.07	0	0	0	Serpinb11	serpin family B member 11 [Source:RGD Symbol%3BAcc:1306497]
ENSRNOG00000002585		29.94	30.36	27.54	27.5	Cul4b	cullin 4B [Source:RGD Symbol%3BAcc:1564494]
ENSRNOG00000002592		4.24	2.16	4.84	2.93	Rps6ka6	ribosomal protein S6 kinase polypeptide 6 [Source:MGI Symbol%3BAcc:MGI:1914321]
ENSRNOG00000002593		0	0	0	0	Esrrg	estrogen-related receptor gamma [Source:RGD Symbol%3BAcc:1303236]
ENSRNOG00000002595		0	0	0.03	0	Dpp10	dipeptidyl peptidase like 10 [Source:RGD Symbol%3BAcc:1306427]
ENSRNOG00000002597		0	0	0	0	Hsd17b6	hydroxysteroid (17-beta) dehydrogenase 6 [Source:RGD Symbol%3BAcc:708343]
ENSRNOG00000002598		0	0.02	0.02	0.02	Hnf1b	HNF1 homeobox B [Source:RGD Symbol%3BAcc:3830]
ENSRNOG00000002599		0.09	0	0	0	Grap	GRB2-related adaptor protein [Source:RGD Symbol%3BAcc:1306884]
ENSRNOG00000002602		0	0	0	0	Serpinb12	serpin family B member 12 [Source:RGD Symbol%3BAcc:1566382]
ENSRNOG00000002607		4.77	7.94	6.5	12.89	Sox9	SRY-box transcription factor 9 [Source:RGD Symbol%3BAcc:620474]
ENSRNOG00000002609		2.85	1.54	2.41	1.25	Ero1b	endoplasmic reticulum oxidoreductase 1 beta [Source:RGD Symbol%3BAcc:1563548]
ENSRNOG00000002610		35.24	38.37	35.53	46.44	Carhsp1	calcium regulated heat stable protein 1 [Source:RGD Symbol%3BAcc:708415]
ENSRNOG00000002612		16.96	12.42	15.23	11.64	Ddx52	DExD-box helicase 52 [Source:RGD Symbol%3BAcc:621743]
ENSRNOG00000002615		30.66	33.96	33.54	44.68	Pmm2	phosphomannomutase 2 [Source:RGD Symbol%3BAcc:1309366]
ENSRNOG00000002616		0.06	0	0	0	Slc5a10	solute carrier family 5 member 10 [Source:RGD Symbol%3BAcc:1305232]
ENSRNOG00000002618		49.21	28.52	50.17	32.44	Ivns1abp	influenza virus NS1A binding protein [Source:MGI Symbol%3BAcc:MGI:2152389]
ENSRNOG00000002624		0	0	0	0	Edaradd	EDAR-associated death domain [Source:RGD Symbol%3BAcc:1564010]
ENSRNOG00000002625		4.05	3.58	4.21	4.12	Ptpn4	protein tyrosine phosphatase%2C non-receptor type 4 [Source:RGD Symbol%3BAcc:620712]
ENSRNOG00000002626		0	0	0	0	Car10	carbonic anhydrase 10 [Source:RGD Symbol%3BAcc:2322930]
ENSRNOG00000002627		31.11	24.85	24.53	19.24	Kctd3	potassium channel tetramerization domain containing 3 [Source:RGD Symbol%3BAcc:1310658]
ENSRNOG00000002628		0	0	0	0	Vom2r32	vomeronasal type-2 receptor 116-like [Source:RGD Symbol%3BAcc:11435644]
ENSRNOG00000002630		19.33	22.19	19.88	21.53	Cnot8	CCR4-NOT transcription complex%2C subunit 8 [Source:RGD Symbol%3BAcc:1306401]
ENSRNOG00000002632		785.35	736.13	647.29	529.26	Naca	nascent polypeptide associated complex subunit alpha [Source:RGD Symbol%3BAcc:1308642]
ENSRNOG00000002635		4.03	3.31	2.42	3.28	-	-
ENSRNOG00000002636		0	0	0	0	Abat	4-aminobutyrate aminotransferase [Source:RGD Symbol%3BAcc:620948]
ENSRNOG00000002640		0	0.08	0.05	0	Serpinb5	serpin family B member 5 [Source:RGD Symbol%3BAcc:69342]
ENSRNOG00000002641		0	0.04	0	0	Vom2r28	vomeronasal 2 receptor%2C 28 [Source:RGD Symbol%3BAcc:1565786]
ENSRNOG00000002642		383.43	302.16	366.37	270.89	Ptges3	prostaglandin E synthase 3 [Source:RGD Symbol%3BAcc:1561913]
ENSRNOG00000002643		76.07	70.67	86.54	85.41	Ugdh	UDP-glucose 6-dehydrogenase [Source:RGD Symbol%3BAcc:621879]
ENSRNOG00000002644		21.27	19.44	19.08	17.57	Utp18	UTP18 small subunit processome component [Source:RGD Symbol%3BAcc:1309957]
ENSRNOG00000002645		10.93	8.21	11.38	8.46	Gemin5	gem (nuclear organelle) associated protein 5 [Source:RGD Symbol%3BAcc:1586275]
ENSRNOG00000002652		0.23	0.07	0.2	0.06	Rap1gap2	RAP1 GTPase activating protein 2 [Source:RGD Symbol%3BAcc:1304590]
ENSRNOG00000002653		0.22	0.13	0.43	0.1	Kcnk2	potassium two pore domain channel subfamily K member 2 [Source:RGD Symbol%3BAcc:621448]
ENSRNOG00000002657		19.96	24.24	21.95	24.81	Pla2g4a	phospholipase A2 group IVA [Source:RGD Symbol%3BAcc:67366]
ENSRNOG00000002659		0.4	0.28	0.32	0.63	Ciita	class II%2C major histocompatibility complex%2C transactivator [Source:RGD Symbol%3BAcc:619813]
ENSRNOG00000002660		3.48	3.2	3.42	3.76	Magee1	MAGE family member E1 [Source:RGD Symbol%3BAcc:1560259]
ENSRNOG00000002662		32.4	32.76	29.55	31.89	Pbdc1	polysaccharide biosynthesis domain containing 1 [Source:MGI Symbol%3BAcc:MGI:1914933]
ENSRNOG00000002664		0.16	0.43	0.21	0.08	Emp2	epithelial membrane protein 2 [Source:RGD Symbol%3BAcc:1359629]
ENSRNOG00000002667		7.84	7.1	7.1	9.33	Lamc2	laminin subunit gamma 2 [Source:RGD Symbol%3BAcc:621053]
ENSRNOG00000002669		24.12	20.85	21.23	18.93	Cluh	clustered mitochondria homolog [Source:RGD Symbol%3BAcc:1307222]
ENSRNOG00000002671		469.59	518.61	454.09	445.5	Nme2	NME/NM23 nucleoside diphosphate kinase 2 [Source:RGD Symbol%3BAcc:619877]
ENSRNOG00000002680		84.53	103.07	92.61	120.78	Lamc1	laminin subunit gamma 1 [Source:RGD Symbol%3BAcc:621052]
ENSRNOG00000002682		7.5	7.63	5.98	7.16	Zfp692	zinc finger protein 692 [Source:MGI Symbol%3BAcc:MGI:2144276]
ENSRNOG00000002691		0.23	0.62	0	0.1	Shcbp1l	SHC binding and spindle associated 1 like [Source:RGD Symbol%3BAcc:1305609]
ENSRNOG00000002693		120.41	103.73	119.94	96.68	Nme1	NME/NM23 nucleoside diphosphate kinase 1 [Source:RGD Symbol%3BAcc:70497]
ENSRNOG00000002695		16.59	16.49	14.77	14.6	Tfb2m	transcription factor B2%2C mitochondrial [Source:RGD Symbol%3BAcc:1307091]
ENSRNOG00000002697		9.97	11.45	10.69	11.88	Mtmr1	myotubularin related protein 1 [Source:RGD Symbol%3BAcc:1306569]
ENSRNOG00000002701		1.75	1.97	1.84	0.71	Hgd	homogentisate 1%2C 2-dioxygenase [Source:RGD Symbol%3BAcc:1308757]
ENSRNOG00000002705		37.76	45.47	37	42.36	Vps4b	vacuolar protein sorting 4 homolog B [Source:RGD Symbol%3BAcc:1305969]
ENSRNOG00000002708		6.3	7.39	5.51	5.17	Phf8	PHD finger protein 8 [Source:RGD Symbol%3BAcc:1561065]
ENSRNOG00000002710		13.53	17.67	12.65	14.23	Cnst	consortin%2C connexin sorting protein [Source:RGD Symbol%3BAcc:1564833]
ENSRNOG00000002711		51.64	27.53	54.91	26.46	Nuf2	NUF2 component of NDC80 kinetochore complex [Source:RGD Symbol%3BAcc:1307952]
ENSRNOG00000002713		3.54	3.39	3.64	3.19	Zfp672	zinc finger protein 672 [Source:RGD Symbol%3BAcc:1359094]
ENSRNOG00000002714		4.83	3.46	3.58	5.37	Mettl22	methyltransferase like 22 [Source:RGD Symbol%3BAcc:1311433]
ENSRNOG00000002718		0	0	0	0	Scgb3a1	secretoglobin%2C family 3A%2C member 1 [Source:RGD Symbol%3BAcc:727901]
ENSRNOG00000002721		396.97	490.5	410.62	473.75	Ndufb4	NADH:ubiquinone oxidoreductase subunit B4 [Source:RGD Symbol%3BAcc:1307072]
ENSRNOG00000002722		26.87	25.69	29.41	31.07	Sec14l1	SEC14-like lipid binding 1 [Source:RGD Symbol%3BAcc:1563123]
ENSRNOG00000002723		0	0	0	0	Sele	selectin E [Source:RGD Symbol%3BAcc:3654]
ENSRNOG00000002724		10.86	12.08	12	11.41	Prpsap2	phosphoribosyl pyrophosphate synthetase-associated protein 2 [Source:RGD Symbol%3BAcc:620207]
ENSRNOG00000002728		0.76	0.32	0.54	0.66	Btc	betacellulin [Source:RGD Symbol%3BAcc:620275]
ENSRNOG00000002730		0	0	0	0	Rgs5	regulator of G-protein signaling 5 [Source:RGD Symbol%3BAcc:3568]
ENSRNOG00000002735		84.9	62.79	86.34	69.4	Dhx9	DExH-box helicase 9 [Source:RGD Symbol%3BAcc:1308548]
ENSRNOG00000002736		6.15	6.32	5.76	5.96	Rabgap1l	RAB GTPase activating protein 1-like [Source:RGD Symbol%3BAcc:1304620]
ENSRNOG00000002746		163.1	169.8	219.34	240.6	Fstl1	follistatin-like 1 [Source:RGD Symbol%3BAcc:68955]
ENSRNOG00000002748		21.87	19.62	23.1	19.95	Ccdc43	coiled-coil domain containing 43 [Source:RGD Symbol%3BAcc:1311929]
ENSRNOG00000002749		31.61	37.4	29.1	35.81	Spag9	sperm associated antigen 9 [Source:RGD Symbol%3BAcc:1311289]
ENSRNOG00000002750		8.8	8.12	7.56	8.36	Rc3h1	ring finger and CCCH-type domains 1 [Source:RGD Symbol%3BAcc:1563512]
ENSRNOG00000002751		2.61	2.11	2.38	2.29	Zdhhc15	zinc finger DHHC-type palmitoyltransferase 15 [Source:RGD Symbol%3BAcc:1562075]
ENSRNOG00000002753		0.02	0	0	0.02	Adam11	ADAM metallopeptidase domain 11 [Source:RGD Symbol%3BAcc:1307515]
ENSRNOG00000002754		0.18	0.25	0.24	0.35	Areg	amphiregulin [Source:RGD Symbol%3BAcc:2149]
ENSRNOG00000002755		56.85	53.68	50.08	44.91	Pafah1b1	platelet-activating factor acetylhydrolase 1b%2C regulatory subunit 1 [Source:RGD Symbol%3BAcc:620331]
ENSRNOG00000002757		13.18	12.46	12.24	11.02	Tada2a	transcriptional adaptor 2A [Source:RGD Symbol%3BAcc:1309959]
ENSRNOG00000002759		2.89	3.29	3.85	4.52	Lias	lipoic acid synthetase [Source:RGD Symbol%3BAcc:1307270]
ENSRNOG00000002763		9.09	9.32	8.64	10.15	Ulk2	unc-51 like autophagy activating kinase 2 [Source:RGD Symbol%3BAcc:1310181]
ENSRNOG00000002764		12.31	9.42	13.98	8.55	Mettl16	methyltransferase like 16 [Source:RGD Symbol%3BAcc:1593242]
ENSRNOG00000002767		11.81	11.74	12.06	11.61	Dlg3	discs large MAGUK scaffold protein 3 [Source:MGI Symbol%3BAcc:MGI:1888986]
ENSRNOG00000002768		0	0	0	0	Tmem114	transmembrane protein 114 [Source:RGD Symbol%3BAcc:1560593]
ENSRNOG00000002771		0	0	0	0	Ereg	epiregulin [Source:RGD Symbol%3BAcc:620299]
ENSRNOG00000002773		0	0	0	0	Rgs4	regulator of G-protein signaling 4 [Source:RGD Symbol%3BAcc:3567]
ENSRNOG00000002775		3.64	4.25	3.93	5.2	Npl	N-acetylneuraminate pyruvate lyase [Source:RGD Symbol%3BAcc:1549702]
ENSRNOG00000002776		0	0	0	0	Sell	selectin L [Source:RGD Symbol%3BAcc:3655]
ENSRNOG00000002778		23.13	23.51	23.53	21.94	Aatf	apoptosis antagonizing transcription factor [Source:RGD Symbol%3BAcc:620685]
ENSRNOG00000002781		23.87	28.1	22.47	32.05	Kdsr	3-ketodihydrosphingosine reductase [Source:RGD Symbol%3BAcc:1307775]
ENSRNOG00000002782		0	0	0	0	Epgn	epithelial mitogen [Source:RGD Symbol%3BAcc:1560084]
ENSRNOG00000002783		0.29	0.3	0.15	0.1	Serpinc1	serpin family C member 1 [Source:RGD Symbol%3BAcc:1307404]
ENSRNOG00000002784		0	0	0	0	Pou3f4	POU class 3 homeobox 4 [Source:RGD Symbol%3BAcc:61947]
ENSRNOG00000002789		0.48	0.13	0.12	0	AABR07039648.1	-
ENSRNOG00000002790		9.67	7.63	10.34	8.94	Abcb7	ATP binding cassette subfamily B member 7 [Source:RGD Symbol%3BAcc:1303086]
ENSRNOG00000002792		0	0.07	0	0	Cxcl2	C-X-C motif chemokine ligand 2 [Source:RGD Symbol%3BAcc:70069]
ENSRNOG00000002793		0.26	0.03	0.05	0.04	Sstr2	somatostatin receptor 2 [Source:RGD Symbol%3BAcc:3763]
ENSRNOG00000002794		0.04	0	0	0	Selp	selectin P [Source:RGD Symbol%3BAcc:3656]
ENSRNOG00000002795		10.43	11.37	10.99	13.24	Cog1	component of oligomeric golgi complex 1 [Source:RGD Symbol%3BAcc:1304594]
ENSRNOG00000002797		0.03	0.06	0.04	0.08	Gpr156	G protein-coupled receptor 156 [Source:RGD Symbol%3BAcc:708438]
ENSRNOG00000002800		0.23	0.25	0.26	0.21	Gdpd2	glycerophosphodiester phosphodiesterase domain containing 2 [Source:RGD Symbol%3BAcc:1560780]
ENSRNOG00000002802		172.54	119.61	150.68	93.23	Cxcl1	C-X-C motif chemokine ligand 1 [Source:RGD Symbol%3BAcc:619869]
ENSRNOG00000002807		80.5	94.8	85.3	95.14	Septin9	septin 9 [Source:RGD Symbol%3BAcc:708523]
ENSRNOG00000002810		0	0	0.02	0	Gfpt2	glutamine-fructose-6-phosphate transaminase 2 [Source:RGD Symbol%3BAcc:1303097]
ENSRNOG00000002811		0	0	0	0	Brinp3	BMP/retinoic acid inducible neural specific 3 [Source:RGD Symbol%3BAcc:708421]
ENSRNOG00000002812		0	0	0	0.02	Lhx1	LIM homeobox 1 [Source:RGD Symbol%3BAcc:71074]
ENSRNOG00000002813		0.04	0	0	0.06	Dars2	aspartyl-tRNA synthetase 2 (mitochondrial) [Source:RGD Symbol%3BAcc:1308286]
ENSRNOG00000002818		60.74	48.86	59.31	46.56	Eftud2	elongation factor Tu GTP binding domain containing 2 [Source:RGD Symbol%3BAcc:1560116]
ENSRNOG00000002820		0	0	0	0	-	RoBo-1 [Source:RGD Symbol%3BAcc:3683]
ENSRNOG00000002821		8.29	7.32	6.36	6.49	Phlpp1	PH domain and leucine rich repeat protein phosphatase 1 [Source:RGD Symbol%3BAcc:621308]
ENSRNOG00000002823		19.69	22.36	21.37	22.48	Mapk9	mitogen-activated protein kinase 9 [Source:RGD Symbol%3BAcc:628847]
ENSRNOG00000002826		7.78	37.68	12.01	35.35	Hsd17b7	hydroxysteroid (17-beta) dehydrogenase 7 [Source:RGD Symbol%3BAcc:2837]
ENSRNOG00000002827		1.93	1.43	2.01	1.14	Rbfox1	RNA binding fox-1 homolog 1 [Source:RGD Symbol%3BAcc:1311210]
ENSRNOG00000002828		22.51	30.88	15.68	17.43	Tob1	transducer of ErbB-2.1 [Source:RGD Symbol%3BAcc:621126]
ENSRNOG00000002829		0	0	0	0	Ppbp	pro-platelet basic protein [Source:RGD Symbol%3BAcc:70548]
ENSRNOG00000002831		0	0	0	0	Wfikkn2	WAP%2C follistatin/kazal%2C immunoglobulin%2C kunitz and netrin domain containing 2 [Source:RGD Symbol%3BAcc:1305361]
ENSRNOG00000002832		0.39	0.61	0.4	0.67	Slc16a2	solute carrier family 16 (monocarboxylic acid transporters)%2C member 2 [Source:MGI Symbol%3BAcc:MGI:1203732]
ENSRNOG00000002833		30.42	27.14	29.79	27.8	Gsk3b	glycogen synthase kinase 3 beta [Source:RGD Symbol%3BAcc:70982]
ENSRNOG00000002834		0.1	0.03	0	0.03	Klb	klotho beta [Source:RGD Symbol%3BAcc:1308227]
ENSRNOG00000002835		83.05	69.86	79.52	59.43	Luc7l3	LUC7-like 3 pre-mRNA splicing factor [Source:RGD Symbol%3BAcc:1307981]
ENSRNOG00000002839		8.25	8.23	7.38	6.3	Slc19a2	solute carrier family 19 member 2 [Source:RGD Symbol%3BAcc:1308611]
ENSRNOG00000002840		884.12	750.09	846.55	695.62	Atp5f1b	ATP synthase F1 subunit beta [Source:RGD Symbol%3BAcc:621368]
ENSRNOG00000002841		19.46	15.94	17.73	15.68	Cdc42bpa	CDC42 binding protein kinase alpha [Source:RGD Symbol%3BAcc:621406]
ENSRNOG00000002843		0.04	0.13	0.08	0.04	Cxcl6	C-X-C motif chemokine ligand 6 [Source:RGD Symbol%3BAcc:708540]
ENSRNOG00000002844		2.23	2.48	1.44	3.49	Usp27x	ubiquitin specific peptidase 27%2C X chromosome [Source:MGI Symbol%3BAcc:MGI:1859645]
ENSRNOG00000002845		0	0	0	0	Lypd9	similar to RIKEN cDNA 4930504O13 [Source:RGD Symbol%3BAcc:1586225]
ENSRNOG00000002848		25.49	22.14	27.47	21.93	Maoa	monoamine oxidase A [Source:RGD Symbol%3BAcc:61898]
ENSRNOG00000002851		18.32	17.98	18.86	18.04	Fam104a	family with sequence similarity 104%2C member A [Source:RGD Symbol%3BAcc:1563409]
ENSRNOG00000002852		10.04	7.92	11.19	7.92	Myo19	myosin XIX [Source:RGD Symbol%3BAcc:1559961]
ENSRNOG00000002855		14.67	13.05	15.81	12.71	Rfc1	replication factor C subunit 1 [Source:RGD Symbol%3BAcc:620619]
ENSRNOG00000002858		0	0	0	0	Or11l3	olfactory receptor 323 [Source:MGI Symbol%3BAcc:MGI:3030157]
ENSRNOG00000002860		13.53	11.71	14.08	11.3	Ccdc181	coiled-coil domain containing 181 [Source:RGD Symbol%3BAcc:1309708]
ENSRNOG00000002862		8.01	5.97	6.21	4.9	Clcn5	chloride voltage-gated channel 5 [Source:RGD Symbol%3BAcc:2362]
ENSRNOG00000002863		0	0.01	0.01	0	Cacna1e	calcium voltage-gated channel subunit alpha1 E [Source:RGD Symbol%3BAcc:2246]
ENSRNOG00000002864		44.9	32.72	50.7	47.61	Nacc1	nucleus accumbens associated 1 [Source:RGD Symbol%3BAcc:621003]
ENSRNOG00000002866		0.07	0.08	0.22	0	Rassf6	Ras association domain family member 6 [Source:RGD Symbol%3BAcc:1566082]
ENSRNOG00000002873		0	0	0	0	Fam183a	family with sequence similarity 183 member A [Source:RGD Symbol%3BAcc:1561932]
ENSRNOG00000002874		55.12	52.2	57.2	41.2	Rbm25	RNA binding motif protein 25 [Source:RGD Symbol%3BAcc:1308755]
ENSRNOG00000002875		18.68	18.81	19.6	20.47	Klhl20	kelch-like family member 20 [Source:RGD Symbol%3BAcc:1309490]
ENSRNOG00000002876		0.62	1.22	1.16	1.34	Eef2kmt	eukaryotic elongation factor 2 lysine methyltransferase [Source:RGD Symbol%3BAcc:1304969]
ENSRNOG00000002878		0	0	0	0.07	Afm	afamin [Source:RGD Symbol%3BAcc:628614]
ENSRNOG00000002879		3.52	4.99	2.62	6.57	Psen2	presenilin 2 [Source:RGD Symbol%3BAcc:621060]
ENSRNOG00000002881		30.3	35.96	32.79	45.29	Ddr2	discoidin domain receptor tyrosine kinase 2 [Source:RGD Symbol%3BAcc:619855]
ENSRNOG00000002882		5.22	5.15	4.82	4.49	Zcchc2	zinc finger CCHC-type containing 2 [Source:RGD Symbol%3BAcc:1310626]
ENSRNOG00000002883		5.22	7	5.39	5.95	Alg1	ALG1%2C chitobiosyldiphosphodolichol beta-mannosyltransferase [Source:RGD Symbol%3BAcc:1310700]
ENSRNOG00000002884		7.87	10.03	8.48	10.73	Blzf1	basic leucine zipper nuclear factor 1 [Source:RGD Symbol%3BAcc:1562452]
ENSRNOG00000002886		36.77	26.14	40.03	35.14	Myh10	myosin heavy chain 10 [Source:RGD Symbol%3BAcc:71000]
ENSRNOG00000002889		0	0	0	0	Afp	alpha-fetoprotein [Source:RGD Symbol%3BAcc:2065]
ENSRNOG00000002890		0.12	0.08	0	0	Ankrd45	ankyrin repeat domain 45 [Source:RGD Symbol%3BAcc:1311153]
ENSRNOG00000002894		4.13	6.94	5.42	8.34	Mnt	MAX network transcriptional repressor [Source:RGD Symbol%3BAcc:1308683]
ENSRNOG00000002895		3.66	5.41	5	6.86	Nagpa	N-acetylglucosamine-1-phosphodiester alpha-N-acetylglucosaminidase [Source:RGD Symbol%3BAcc:1308972]
ENSRNOG00000002898		9.46	14.46	10.8	13.72	Nme7	NME/NM23 family member 7 [Source:RGD Symbol%3BAcc:619880]
ENSRNOG00000002899		6.25	7.22	5.45	6.13	Akap10	A-kinase anchoring protein 10 [Source:RGD Symbol%3BAcc:1308869]
ENSRNOG00000002903		23.27	37.34	23.59	39.16	Specc1	sperm antigen with calponin homology and coiled-coil domains 1 [Source:RGD Symbol%3BAcc:1309718]
ENSRNOG00000002904		0	0	0	0	Arr3	arrestin 3 [Source:RGD Symbol%3BAcc:621385]
ENSRNOG00000002905		0.16	0	0.03	0.08	Ccdc103	coiled-coil domain containing 103 [Source:RGD Symbol%3BAcc:1562370]
ENSRNOG00000002906		0	0	0	0	Nr1i2	nuclear receptor subfamily 1%2C group I%2C member 2 [Source:RGD Symbol%3BAcc:69057]
ENSRNOG00000002907		10.27	9.2	9.22	9.11	Plekha6	pleckstrin homology domain containing A6 [Source:RGD Symbol%3BAcc:1564395]
ENSRNOG00000002908		41.72	39.4	37.53	33.69	Slc35a4	solute carrier family 35%2C member A4 [Source:RGD Symbol%3BAcc:628792]
ENSRNOG00000002911		0	0	0	0.03	Alb	albumin [Source:RGD Symbol%3BAcc:2085]
ENSRNOG00000002912		17.09	16.86	12.65	11.99	Parn	poly(A)-specific ribonuclease [Source:RGD Symbol%3BAcc:1565449]
ENSRNOG00000002914		26.66	27.34	24.13	26.98	Trmt1	tRNA methyltransferase 1 [Source:RGD Symbol%3BAcc:1305992]
ENSRNOG00000002915		6.66	6.33	6.19	6.06	Trim11	tripartite motif-containing 11 [Source:RGD Symbol%3BAcc:1305448]
ENSRNOG00000002916		0	0	0	0	Ca4	carbonic anhydrase 4 [Source:RGD Symbol%3BAcc:2242]
ENSRNOG00000002917		0	0	0	0	Sec14l5	SEC14-like lipid binding 5 [Source:RGD Symbol%3BAcc:1564638]
ENSRNOG00000002918		0	0.02	0.03	0	FAM187A	family with sequence similarity 187%2C member A [Source:RGD Symbol%3BAcc:1307851]
ENSRNOG00000002919		0.17	0.18	0.24	0.21	Gfap	glial fibrillary acidic protein [Source:RGD Symbol%3BAcc:2679]
ENSRNOG00000002921		0.02	0	0	0	Akap4	A-kinase anchoring protein 4 [Source:RGD Symbol%3BAcc:620828]
ENSRNOG00000002922		0.29	0.42	0.59	0.47	Adora2b	adenosine A2B receptor [Source:RGD Symbol%3BAcc:2050]
ENSRNOG00000002923		0	0	0	0	Zcchc13	zinc finger%2C CCHC domain containing 13 [Source:MGI Symbol%3BAcc:MGI:1922314]
ENSRNOG00000002926		19.81	21.12	22.57	21.95	Uap1	UDP-N-acetylglucosamine pyrophosphorylase 1 [Source:RGD Symbol%3BAcc:1561967]
ENSRNOG00000002928		64.64	54.33	58.17	52.01	Guk1	guanylate kinase 1 [Source:RGD Symbol%3BAcc:1309638]
ENSRNOG00000002930		0	0	0.01	0	Ppl	periplakin [Source:RGD Symbol%3BAcc:1305511]
ENSRNOG00000002932		3.58	4.94	3.83	5	Wdr19	WD repeat domain 19 [Source:RGD Symbol%3BAcc:1306997]
ENSRNOG00000002934		130.42	129.63	138.48	148.44	Atp1b1	ATPase Na+/K+ transporting subunit beta 1 [Source:RGD Symbol%3BAcc:2170]
ENSRNOG00000002935		45.34	35.6	41.48	31	Ankrd40	ankyrin repeat domain 40 [Source:RGD Symbol%3BAcc:1594678]
ENSRNOG00000002936		0.21	0	0	0	Golt1a	golgi transport 1A [Source:RGD Symbol%3BAcc:1566310]
ENSRNOG00000002937		0.05	0.11	0.05	0.13	Ren	renin [Source:RGD Symbol%3BAcc:3554]
ENSRNOG00000002940		17.17	17.17	16.91	15.97	Ankrd17	ankyrin repeat domain 17 [Source:RGD Symbol%3BAcc:1562348]
ENSRNOG00000002941		26.55	27.81	29.11	30.24	Uhmk1	U2AF homology motif kinase 1 [Source:RGD Symbol%3BAcc:2968]
ENSRNOG00000002943		9.94	12.11	11.51	10.6	Mrpl55	mitochondrial ribosomal protein L55 [Source:RGD Symbol%3BAcc:1308161]
ENSRNOG00000002944		1.87	1.25	1.79	1.71	RGD1304587	similar to RIKEN cDNA 2310033P09 [Source:RGD Symbol%3BAcc:1304587]
ENSRNOG00000002947		0	0	0	0	Dpt	dermatopontin [Source:RGD Symbol%3BAcc:1307176]
ENSRNOG00000002948		3.89	4.87	3.76	4.6	Abcc3	ATP binding cassette subfamily C member 3 [Source:RGD Symbol%3BAcc:71101]
ENSRNOG00000002949		24.4	29.33	23.25	28	Pgs1	phosphatidylglycerophosphate synthase 1 [Source:RGD Symbol%3BAcc:1305052]
ENSRNOG00000002950		0.34	0.1	0.2	0.24	Lyl1	LYL1%2C basic helix-loop-helix family member [Source:RGD Symbol%3BAcc:1359244]
ENSRNOG00000002951		0	0.03	0.04	0.04	Ccnb3	cyclin B3 [Source:RGD Symbol%3BAcc:1564367]
ENSRNOG00000002956		21.28	18.55	21.91	18.53	Stim2	stromal interaction molecule 2 [Source:RGD Symbol%3BAcc:1304641]
ENSRNOG00000002959		3.7	3.79	3.15	2.62	Shroom4	shroom family member 4 [Source:RGD Symbol%3BAcc:1563434]
ENSRNOG00000002960		0	0	0	0	Ndp	norrin cystine knot growth factor NDP [Source:RGD Symbol%3BAcc:1563968]
ENSRNOG00000002963		0	0	0.06	0	C1ql1	complement C1q like 1 [Source:RGD Symbol%3BAcc:1306039]
ENSRNOG00000002964		0	0	0.45	0	Xcl1	X-C motif chemokine ligand 1 [Source:RGD Symbol%3BAcc:620452]
ENSRNOG00000002968		0	0	0	0	Tnfsf4	TNF superfamily member 4 [Source:RGD Symbol%3BAcc:619816]
ENSRNOG00000002969		3.28	3.36	3.63	3.8	Itpkb	inositol-trisphosphate 3-kinase B [Source:RGD Symbol%3BAcc:2932]
ENSRNOG00000002970		2.09	2.41	3.35	2.19	Zswim7	zinc finger%2C SWIM-type containing 7 [Source:RGD Symbol%3BAcc:1310324]
ENSRNOG00000002972		0	0	0	0	Spata46	spermatogenesis associated 46 [Source:RGD Symbol%3BAcc:1565283]
ENSRNOG00000002974		0	0	0	0	Cdx4	caudal type homeo box 4 [Source:RGD Symbol%3BAcc:1561529]
ENSRNOG00000002975		0	0	0	0	AABR07037243.1	similar to cysteine-rich protein 2 [Source:RGD Symbol%3BAcc:1563606]
ENSRNOG00000002976		0.14	0.1	0.13	0.04	Cfap91	cilia and flagella associated protein 91 [Source:RGD Symbol%3BAcc:1305539]
ENSRNOG00000002977		10.71	11.99	10.3	10.64	Ttc19	tetratricopeptide repeat domain 19 [Source:RGD Symbol%3BAcc:1582808]
ENSRNOG00000002978		0.3	0.09	0.22	0.04	Faslg	Fas ligand [Source:RGD Symbol%3BAcc:3880]
ENSRNOG00000002979		0.61	0.73	0.72	1.01	Tbx19	T-box transcription factor 19 [Source:RGD Symbol%3BAcc:1310145]
ENSRNOG00000002980		47.32	37.14	42.09	35.45	Tsr1	TSR1%2C ribosome maturation factor [Source:RGD Symbol%3BAcc:2322150]
ENSRNOG00000002983		16.7	18.92	23.66	23.11	Nfix	nuclear factor I X [Source:RGD Symbol%3BAcc:69080]
ENSRNOG00000002984		0	0	0	0	Bmp15	bone morphogenetic protein 15 [Source:RGD Symbol%3BAcc:70990]
ENSRNOG00000002986		0	0	0	0	Efhc2	EF-hand domain containing 2 [Source:RGD Symbol%3BAcc:1563388]
ENSRNOG00000002989		98.72	107.04	85.37	85.11	Nmt1	N-myristoyltransferase 1 [Source:RGD Symbol%3BAcc:628642]
ENSRNOG00000002991		8.63	8.44	9.23	9.95	Srr	serine racemase [Source:RGD Symbol%3BAcc:735094]
ENSRNOG00000002997		16.83	21.63	19.41	17.47	Slc9a3r2	SLC9A3 regulator 2 [Source:RGD Symbol%3BAcc:620380]
ENSRNOG00000002999		5.4	6.38	5.2	6.23	Timmdc1	translocase of inner mitochondrial membrane domain containing 1 [Source:RGD Symbol%3BAcc:1359380]
ENSRNOG00000003003		11.88	12.4	12.16	12.2	Tbc1d19	TBC1 domain family%2C member 19 [Source:RGD Symbol%3BAcc:1304958]
ENSRNOG00000003005		0	0	0	0	Rasgef1c	RasGEF domain family%2C member 1C [Source:RGD Symbol%3BAcc:1311549]
ENSRNOG00000003008		0	0	0	0	AABR07039338.1	HIG1 domain family%2C member 1A-like [Source:NCBI gene (formerly Entrezgene)%3BAcc:100361671]
ENSRNOG00000003009		0	0	0	0	AABR07039336.1	similar to Ppnx [Source:NCBI gene (formerly Entrezgene)%3BAcc:100361639]
ENSRNOG00000003011		36.36	28.86	36.55	35.59	Gadd45gip1	GADD45G interacting protein 1 [Source:RGD Symbol%3BAcc:1309249]
ENSRNOG00000003013		62.35	81.74	74.75	90.69	Rpgr	retinitis pigmentosa GTPase regulator [Source:RGD Symbol%3BAcc:1560136]
ENSRNOG00000003014		54.82	55.03	56.96	63.25	Poglut1	protein O-glucosyltransferase 1 [Source:RGD Symbol%3BAcc:1306248]
ENSRNOG00000003018		0	0.02	0	0.12	Olfml2b	olfactomedin-like 2B [Source:RGD Symbol%3BAcc:1309257]
ENSRNOG00000003019		16.56	16.74	15.98	16.6	Ubn1	ubinuclein 1 [Source:RGD Symbol%3BAcc:1311582]
ENSRNOG00000003020		0.21	0.05	0.15	0	Slc25a47	solute carrier family 25%2C member 47 [Source:RGD Symbol%3BAcc:1303247]
ENSRNOG00000003025		0.79	0.86	1.51	0.63	AABR07039336.2	nucleosome assembly protein 1-like 2 [Source:RGD Symbol%3BAcc:1563260]
ENSRNOG00000003026		28.77	29.31	27.5	28.25	Rad23a	RAD23 homolog A%2C nucleotide excision repair protein [Source:RGD Symbol%3BAcc:1309899]
ENSRNOG00000003028		0.03	0.06	0.02	0.04	Dnah17	dynein%2C axonemal%2C heavy chain 17 [Source:RGD Symbol%3BAcc:1563805]
ENSRNOG00000003029		930.72	952.4	993.12	1014.53	Calr	calreticulin [Source:RGD Symbol%3BAcc:620288]
ENSRNOG00000003030		0	0	0	0.04	Awat2	acyl-CoA wax alcohol acyltransferase 2 [Source:MGI Symbol%3BAcc:MGI:3045345]
ENSRNOG00000003031		3.49	3.79	4.59	4.25	Atp2b4	ATPase plasma membrane Ca2+ transporting 4 [Source:RGD Symbol%3BAcc:621305]
ENSRNOG00000003033		5.82	9.51	5.82	8.32	Plcd3	phospholipase C%2C delta 3 [Source:RGD Symbol%3BAcc:1310903]
ENSRNOG00000003038		18.66	21.59	16.62	19.01	Sft2d2	SFT2 domain containing 2 [Source:RGD Symbol%3BAcc:1310623]
ENSRNOG00000003039		0	0	0	0	Wnt3a	Wnt family member 3A [Source:RGD Symbol%3BAcc:1308057]
ENSRNOG00000003041		5.15	4.29	5.23	4.46	Smg6	SMG6 nonsense mediated mRNA decay factor [Source:RGD Symbol%3BAcc:1595918]
ENSRNOG00000003042		17.45	10.83	14.94	11.62	Eef1aknmt	eEF1A lysine and N-terminal methyltransferase [Source:RGD Symbol%3BAcc:1311526]
ENSRNOG00000003048		31.76	27.1	38.15	30.58	Tiprl	TOR signaling pathway regulator [Source:RGD Symbol%3BAcc:1310442]
ENSRNOG00000003049		51.48	65.76	54.56	74.72	Hsd17b10	hydroxysteroid (17-beta) dehydrogenase 10 [Source:RGD Symbol%3BAcc:69231]
ENSRNOG00000003050		15.7	20.41	15.27	19.75	Tbc1d9b	TBC1 domain family member 9B [Source:RGD Symbol%3BAcc:1310147]
ENSRNOG00000003052		7.33	8.02	7.1	5.71	Cox18	cytochrome c oxidase assembly factor COX18 [Source:RGD Symbol%3BAcc:1559547]
ENSRNOG00000003059		0.05	0	0	0.05	Optc	opticin [Source:RGD Symbol%3BAcc:1304916]
ENSRNOG00000003062		0	0	0.06	0	AABR07039218.1	similar to kelch domain containing 2 [Source:RGD Symbol%3BAcc:1598110]
ENSRNOG00000003063		7.47	8.1	6.61	7.1	Phka1	phosphorylase kinase regulatory subunit alpha 1 [Source:RGD Symbol%3BAcc:621522]
ENSRNOG00000003064		0.2	0.16	0.05	0.25	Bst1	bone marrow stromal cell antigen 1 [Source:RGD Symbol%3BAcc:620344]
ENSRNOG00000003065		38.79	38.63	36.86	41.3	Glyr1	glyoxylate reductase 1 homolog [Source:RGD Symbol%3BAcc:1309459]
ENSRNOG00000003066		3.68	5.19	3.23	3.44	Wnt9a	Wnt family member 9A [Source:RGD Symbol%3BAcc:1305018]
ENSRNOG00000003067		0	0	0	0	Npffr2	neuropeptide FF receptor 2 [Source:RGD Symbol%3BAcc:620168]
ENSRNOG00000003068		2.16	1.34	2.09	2.3	Mrnip	MRN complex interacting protein [Source:RGD Symbol%3BAcc:1564036]
ENSRNOG00000003069		0	0.07	0.1	0	Cd38	CD38 molecule [Source:RGD Symbol%3BAcc:2303]
ENSRNOG00000003070		3.06	3.25	3.01	3.64	Pigl	phosphatidylinositol glycan anchor biosynthesis%2C class L [Source:RGD Symbol%3BAcc:620437]
ENSRNOG00000003071		29.32	28.79	28.78	29.72	Vamp4	vesicle-associated membrane protein 4 [Source:RGD Symbol%3BAcc:1309753]
ENSRNOG00000003073		5.25	4.06	5.56	4.22	Gpr161	G protein-coupled receptor 161 [Source:RGD Symbol%3BAcc:1563245]
ENSRNOG00000003075		24.24	25.68	24.96	30.81	Tmem39a	transmembrane protein 39a [Source:RGD Symbol%3BAcc:1306421]
ENSRNOG00000003076		113.47	119.56	110.2	111.64	Rbms2	RNA binding motif%2C single stranded interacting protein 2 [Source:RGD Symbol%3BAcc:1304813]
ENSRNOG00000003078		16.69	19.14	16.56	17.84	Dcaf6	DDB1 and CUL4 associated factor 6 [Source:RGD Symbol%3BAcc:1561961]
ENSRNOG00000003081		1.18	1.25	1.59	1.14	Ribc1	RIB43A domain with coiled-coils 1 [Source:MGI Symbol%3BAcc:MGI:1913861]
ENSRNOG00000003084		53.47	44.9	54.42	46.46	Parp1	poly (ADP-ribose) polymerase 1 [Source:RGD Symbol%3BAcc:2053]
ENSRNOG00000003085		0	0	0	0	Mycs	myc-like oncogene%2C s-myc protein [Source:RGD Symbol%3BAcc:3133]
ENSRNOG00000003086		6.2	6.69	6.11	7.42	Cenpv	centromere protein V [Source:RGD Symbol%3BAcc:1565681]
ENSRNOG00000003088		4.27	4.07	4.33	3.55	Arhgap31	Rho GTPase activating protein 31 [Source:RGD Symbol%3BAcc:1306093]
ENSRNOG00000003094		0.01	0	0.12	0	Cmahp	cytidine monophospho-N-acetylneuraminic acid hydroxylase%2C pseudogene [Source:RGD Symbol%3BAcc:1311930]
ENSRNOG00000003095		0	0	0	0	Fgfbp1	fibroblast growth factor binding protein 1 [Source:RGD Symbol%3BAcc:621211]
ENSRNOG00000003098		0.02	0.07	0	0	Prom1	prominin 1 [Source:RGD Symbol%3BAcc:69367]
ENSRNOG00000003099		71.28	72.15	68.9	64.83	Ubqln2	ubiquilin 2 [Source:RGD Symbol%3BAcc:1563566]
ENSRNOG00000003100		12.32	13.64	10.99	13.49	Dusp12	dual specificity phosphatase 12 [Source:RGD Symbol%3BAcc:68375]
ENSRNOG00000003104		1.96	4.36	3.09	6.09	Trpv2	transient receptor potential cation channel%2C subfamily V%2C member 2 [Source:RGD Symbol%3BAcc:3965]
ENSRNOG00000003105		0.02	0	0	0	Kif19	kinesin family member 19 [Source:RGD Symbol%3BAcc:1559936]
ENSRNOG00000003108		5.09	4.8	4.27	4.97	Acbd4	acyl-CoA binding domain containing 4 [Source:RGD Symbol%3BAcc:1308404]
ENSRNOG00000003109		0	0	0	0	Btbd17	BTB domain containing 17 [Source:RGD Symbol%3BAcc:1563331]
ENSRNOG00000003110		0	0	0	0	Mageb5	MAGE family member B5 [Source:RGD Symbol%3BAcc:1563078]
ENSRNOG00000003114		1.31	2.15	1.91	2.42	B4galt4	beta-1%2C4-galactosyltransferase 4 [Source:RGD Symbol%3BAcc:1307880]
ENSRNOG00000003116		7.42	8.26	5.65	5.79	Dph1	diphthamide biosynthesis 1 [Source:RGD Symbol%3BAcc:1562694]
ENSRNOG00000003117		99.2	97.42	89.38	89.74	Psmd12	proteasome 26S subunit%2C non-ATPase 12 [Source:RGD Symbol%3BAcc:1359305]
ENSRNOG00000003119		0	0	0	0	Gc	GC%2C vitamin D binding protein [Source:RGD Symbol%3BAcc:2667]
ENSRNOG00000003120		0.1	0	0.1	0.05	Prelp	proline and arginine rich end leucine rich repeat protein [Source:RGD Symbol%3BAcc:620226]
ENSRNOG00000003121		0.07	0.05	0	0.04	Rtn4rl1	reticulon 4 receptor-like 1 [Source:RGD Symbol%3BAcc:727812]
ENSRNOG00000003122		9.67	12.48	9.79	11.54	Hdac8	histone deacetylase 8 [Source:RGD Symbol%3BAcc:1562895]
ENSRNOG00000003123		51.77	31.89	50.36	30.37	Rpa1	replication protein A1 [Source:RGD Symbol%3BAcc:1307376]
ENSRNOG00000003125		10.39	10.89	10.77	9.84	Rogdi	rogdi atypical leucine zipper [Source:RGD Symbol%3BAcc:1560021]
ENSRNOG00000003127		10.14	11.92	10.32	13.45	Spryd4	SPRY domain containing 4 [Source:RGD Symbol%3BAcc:1306649]
ENSRNOG00000003129		15.57	12.56	16.54	14.27	Zfp496	zinc finger protein 496 [Source:RGD Symbol%3BAcc:1304611]
ENSRNOG00000003131		39.5	44.3	43.78	46.82	Traf7	TNF receptor associated factor 7 [Source:RGD Symbol%3BAcc:1559653]
ENSRNOG00000003132		2.1	0.79	1.39	0.91	Mip	major intrinsic protein of lens fiber [Source:RGD Symbol%3BAcc:3090]
ENSRNOG00000003134		0.3	0.21	0.48	0.11	Slc4a4	solute carrier family 4 member 4 [Source:RGD Symbol%3BAcc:68936]
ENSRNOG00000003135		0.78	2.6	1.27	2.69	Fcrlb	Fc receptor-like B [Source:RGD Symbol%3BAcc:1563018]
ENSRNOG00000003136		0	0	0	0.37	Fcrla	Fc receptor-like A [Source:RGD Symbol%3BAcc:1306176]
ENSRNOG00000003137		0	0	0	0	Septin12	septin 12 [Source:RGD Symbol%3BAcc:1565511]
ENSRNOG00000003139		57.77	49.4	56.61	50.87	Smc1a	structural maintenance of chromosomes 1A [Source:RGD Symbol%3BAcc:61991]
ENSRNOG00000003143		0	0	0	0	RGD1310166	similar to Chromodomain-helicase-DNA-binding protein 1 (CHD-1) [Source:RGD Symbol%3BAcc:1310166]
ENSRNOG00000003144		6.82	6.91	6.13	8.03	Gprc5c	G protein-coupled receptor%2C class C%2C group 5%2C member C [Source:RGD Symbol%3BAcc:1311408]
ENSRNOG00000003147		218.66	297.21	202.06	238.93	Sqstm1	sequestosome 1 [Source:RGD Symbol%3BAcc:69287]
ENSRNOG00000003149		44.69	40.19	44.03	41.9	Farsa	phenylalanyl-tRNA synthetase subunit alpha [Source:RGD Symbol%3BAcc:1310314]
ENSRNOG00000003150		62.25	61.63	65.87	59.63	Mpc2	mitochondrial pyruvate carrier 2 [Source:RGD Symbol%3BAcc:1563422]
ENSRNOG00000003151		10.63	12.6	9.19	13.31	Bfar	bifunctional apoptosis regulator [Source:RGD Symbol%3BAcc:1304791]
ENSRNOG00000003158		0	0	0	0	AABR07037343.1	similar to 60S ribosomal protein L35 [Source:RGD Symbol%3BAcc:1562863]
ENSRNOG00000003163		111.35	126.63	109.26	122.58	Sdhc	succinate dehydrogenase complex subunit C [Source:RGD Symbol%3BAcc:1359454]
ENSRNOG00000003164		0	0	0	0	Pla2g10	phospholipase A2%2C group X [Source:RGD Symbol%3BAcc:61935]
ENSRNOG00000003170		3.29	2.31	3.27	3.74	Nlrp3	NLR family%2C pyrin domain containing 3 [Source:RGD Symbol%3BAcc:1308314]
ENSRNOG00000003171		0	0.08	0	0.04	Mpz	myelin protein zero [Source:RGD Symbol%3BAcc:3109]
ENSRNOG00000003172		23.2	19.88	18.24	18.6	Serpinf1	serpin family F member 1 [Source:RGD Symbol%3BAcc:631369]
ENSRNOG00000003174		13.73	17.65	13.57	15.22	Tapt1	transmembrane anterior posterior transformation 1 [Source:RGD Symbol%3BAcc:1309656]
ENSRNOG00000003176		0	0	0	0	NEWGENE_1310011	Mix paired-like homeobox 1 [Source:RGD Symbol%3BAcc:1310011]
ENSRNOG00000003177		27.9	34.4	28.27	36.07	Mat2b	methionine adenosyltransferase 2B [Source:RGD Symbol%3BAcc:1593534]
ENSRNOG00000003178		0	0	0	0	-	-
ENSRNOG00000003183		0.11	0.11	0.15	0.13	Fmod	fibromodulin [Source:RGD Symbol%3BAcc:619769]
ENSRNOG00000003185		24.98	28.89	22.69	22.23	Acbd3	acyl-CoA binding domain containing 3 [Source:RGD Symbol%3BAcc:727851]
ENSRNOG00000003186		2.77	3.36	2.82	3.87	Anks3	ankyrin repeat and sterile alpha motif domain containing 3 [Source:RGD Symbol%3BAcc:1305833]
ENSRNOG00000003187		4.14	5.05	4.27	3.89	Armcx5	armadillo repeat containing%2C X-linked 5 [Source:MGI Symbol%3BAcc:MGI:2148026]
ENSRNOG00000003189		5.97	5.27	4.37	2.23	Cited1	Cbp/p300-interacting transactivator with Glu/Asp-rich carboxy-terminal domain 1 [Source:RGD Symbol%3BAcc:620781]
ENSRNOG00000003191		12.46	9.37	13.02	10.06	Bhlhb9	basic helix-loop-helix domain containing%2C class B9 [Source:MGI Symbol%3BAcc:MGI:1917487]
ENSRNOG00000003194		0	0	0	0	AABR07040622.1	-
ENSRNOG00000003195		0.25	0.27	0.25	0.34	Caskin1	CASK interacting protein 1 [Source:RGD Symbol%3BAcc:620191]
ENSRNOG00000003198		0	0	0	0	Bmerb1	bMERB domain containing 1 [Source:RGD Symbol%3BAcc:1305733]
ENSRNOG00000003201		107.1	69.15	83.79	57.14	Rps4x	ribosomal protein S4%2C X-linked [Source:RGD Symbol%3BAcc:2324318]
ENSRNOG00000003203		22.03	23.88	21.98	25.82	Hexim1	HEXIM P-TEFb complex subunit 1 [Source:RGD Symbol%3BAcc:1559851]
ENSRNOG00000003205		0.13	0.03	0	0	Ldb2	LIM domain binding 2 [Source:RGD Symbol%3BAcc:1307921]
ENSRNOG00000003206		418.93	425.25	432.94	433.92	Actr3	actin related protein 3 [Source:RGD Symbol%3BAcc:71024]
ENSRNOG00000003207		0.02	0	0	0.09	Fmnl1	formin-like 1 [Source:RGD Symbol%3BAcc:1311042]
ENSRNOG00000003208		15.4	6.15	12.84	6.37	Ercc6l	ERCC excision repair 6 like%2C spindle assembly checkpoint helicase [Source:RGD Symbol%3BAcc:1565734]
ENSRNOG00000003209		0.43	1.07	0.71	0.7	Pcp4l1	Purkinje cell protein 4-like 1 [Source:MGI Symbol%3BAcc:MGI:1913675]
ENSRNOG00000003210		0	0	0	0	Olr1463	olfactory receptor 1463 [Source:RGD Symbol%3BAcc:1333969]
ENSRNOG00000003211		65.04	57.03	59.25	50.85	Srp9	signal recognition particle 9 [Source:RGD Symbol%3BAcc:1597343]
ENSRNOG00000003213		7.69	6.64	7.37	7.88	Helz	helicase with zinc finger [Source:RGD Symbol%3BAcc:1307049]
ENSRNOG00000003215		1.32	1.46	1.06	1.14	Zfp287	zinc finger protein 287 [Source:RGD Symbol%3BAcc:1308617]
ENSRNOG00000003217		49.65	74.53	54.64	85.48	Lgals3bp	galectin 3 binding protein [Source:RGD Symbol%3BAcc:620837]
ENSRNOG00000003218		0.01	0	0	0	Zfp286a	zinc finger protein 286A [Source:RGD Symbol%3BAcc:1561950]
ENSRNOG00000003220		407.53	362.98	427.14	388.98	H3f3a	H3.3 histone B [Source:RGD Symbol%3BAcc:621095]
ENSRNOG00000003221		0.32	0.48	0.53	0.58	Myoc	myocilin [Source:RGD Symbol%3BAcc:620430]
ENSRNOG00000003223		76.05	78.13	73.51	81.39	Degs1	delta(4)-desaturase%2C sphingolipid 1 [Source:RGD Symbol%3BAcc:70917]
ENSRNOG00000003224		12.64	17.02	11.34	14.39	Nudt16l1	nudix hydrolase 16 like 1 [Source:RGD Symbol%3BAcc:1561451]
ENSRNOG00000003226		84.22	72.55	92.45	83.02	Mprip	myosin phosphatase Rho interacting protein [Source:RGD Symbol%3BAcc:619947]
ENSRNOG00000003227		0	0	0	0	AABR07037073.1	-
ENSRNOG00000003228		40.69	54.87	50.07	68.31	-	-
ENSRNOG00000003229		177.53	176.48	163.3	158.63	Tspan7	tetraspanin 7 [Source:RGD Symbol%3BAcc:1589725]
ENSRNOG00000003232		45.87	50.53	42.59	46.13	Slc9a3r1	SLC9A3 regulator 1 [Source:RGD Symbol%3BAcc:708538]
ENSRNOG00000003233		0.13	0.62	0.29	0.33	Serpinf2	serpin family F member 2 [Source:RGD Symbol%3BAcc:1306692]
ENSRNOG00000003234		24.71	23.34	24.89	25.84	Mgrn1	mahogunin ring finger 1 [Source:RGD Symbol%3BAcc:1311862]
ENSRNOG00000003235		34.72	34.62	33.82	39.47	Mgat4b	alpha-1%2C3-mannosyl-glycoprotein 4-beta-N-acetylglucosaminyltransferase B [Source:RGD Symbol%3BAcc:1562836]
ENSRNOG00000003237		6.95	5.58	5.83	5.06	Tp53bp2	tumor protein p53 binding protein%2C 2 [Source:RGD Symbol%3BAcc:1305461]
ENSRNOG00000003239		12.04	14.21	12.77	17.33	Cant1	calcium activated nucleotidase 1 [Source:RGD Symbol%3BAcc:628743]
ENSRNOG00000003241		0	0	0	0	Gabrg2	gamma-aminobutyric acid type A receptor subunit gamma 2 [Source:RGD Symbol%3BAcc:61966]
ENSRNOG00000003242		10.5	9.85	12.69	11.19	Gulp1	GULP PTB domain containing engulfment adaptor 1 [Source:RGD Symbol%3BAcc:1306380]
ENSRNOG00000003243		7.98	12.92	6.78	12.36	Wdr81	WD repeat domain 81 [Source:RGD Symbol%3BAcc:1311334]
ENSRNOG00000003244		0	0	0	0	Ltc4s	leukotriene C4 synthase [Source:RGD Symbol%3BAcc:620677]
ENSRNOG00000003245		0	0.29	0	0	Cacng1	calcium voltage-gated channel auxiliary subunit gamma 1 [Source:RGD Symbol%3BAcc:2249]
ENSRNOG00000003247		23.75	23.84	17.53	18.9	Sde2	SDE2 telomere maintenance homolog [Source:RGD Symbol%3BAcc:1305572]
ENSRNOG00000003248		30.68	28.34	28.42	27.2	Mpzl1	myelin protein zero-like 1 [Source:RGD Symbol%3BAcc:1359140]
ENSRNOG00000003251		0	0	0	0	B3galt2	Beta-1%2C3-galactosyltransferase 2 [Source:RGD Symbol%3BAcc:1586615]
ENSRNOG00000003253		31.75	27.56	28.77	21.03	Qdpr	quinoid dihydropteridine reductase [Source:RGD Symbol%3BAcc:619915]
ENSRNOG00000003254		1.21	0.95	0.64	0.86	Il23a	interleukin 23 subunit alpha [Source:RGD Symbol%3BAcc:620873]
ENSRNOG00000003256		206.84	233.08	212.87	224.98	Ccng1	cyclin G1 [Source:RGD Symbol%3BAcc:2295]
ENSRNOG00000003258		21.82	18.88	20.25	19.8	Cdc73	cell division cycle 73 [Source:RGD Symbol%3BAcc:1311766]
ENSRNOG00000003259		0.82	0.86	0.69	0.42	C1qtnf1	C1q and TNF related 1 [Source:RGD Symbol%3BAcc:1359204]
ENSRNOG00000003260		4.28	4.05	4.2	4.86	Nr1i3	nuclear receptor subfamily 1%2C group I%2C member 3 [Source:RGD Symbol%3BAcc:621400]
ENSRNOG00000003261		34.21	32.64	36.22	31.49	Usp9x	ubiquitin specific peptidase 9%2C X-linked [Source:RGD Symbol%3BAcc:1560056]
ENSRNOG00000003262		0	0	0	0	Cacng4	calcium voltage-gated channel auxiliary subunit gamma 4 [Source:RGD Symbol%3BAcc:628804]
ENSRNOG00000003263		0.09	0.05	0.04	0.04	Lefty1	left right determination factor 1 [Source:RGD Symbol%3BAcc:1561867]
ENSRNOG00000003264		14.79	14.26	13.47	14.36	Nat9	N-acetyltransferase 9 [Source:RGD Symbol%3BAcc:1307096]
ENSRNOG00000003266		0	0	0	0	Efcab15	rCG33642-like [Source:RGD Symbol%3BAcc:2319718]
ENSRNOG00000003267		16.91	16.34	15.76	21.86	Pycr2	pyrroline-5-carboxylate reductase 2 [Source:RGD Symbol%3BAcc:1310074]
ENSRNOG00000003268		7.49	6.73	8.51	8.44	Maml1	mastermind-like transcriptional coactivator 1 [Source:RGD Symbol%3BAcc:1308631]
ENSRNOG00000003269		136.71	155.02	137.15	177.29	-	-
ENSRNOG00000003273		0.19	0.14	0.21	0.08	Spata20	spermatogenesis associated 20 [Source:RGD Symbol%3BAcc:735087]
ENSRNOG00000003275		0	0	0	0	Spata32	spermatogenesis associated 32 [Source:RGD Symbol%3BAcc:1359156]
ENSRNOG00000003276		30.96	31.64	36.79	53.67	Myo1d	myosin ID [Source:RGD Symbol%3BAcc:621321]
ENSRNOG00000003278		3.45	3.69	3.33	2.66	Map3k14	mitogen-activated protein kinase kinase kinase 14 [Source:RGD Symbol%3BAcc:1310487]
ENSRNOG00000003280		0	0	0	0	Grin2c	glutamate ionotropic receptor NMDA type subunit 2C [Source:RGD Symbol%3BAcc:2739]
ENSRNOG00000003281		2.56	2.08	2.6	2.95	-	-
ENSRNOG00000003283		0.09	0.2	0.05	0.07	Rcsd1	RCSD domain containing 1 [Source:RGD Symbol%3BAcc:1304715]
ENSRNOG00000003284		0.22	0.02	0.11	0.27	Epn3	epsin 3 [Source:RGD Symbol%3BAcc:1306416]
ENSRNOG00000003285		0.04	0.2	0.07	0.16	Mpv17l	MPV17 mitochondrial inner membrane protein like [Source:RGD Symbol%3BAcc:2324483]
ENSRNOG00000003287		4.22	3.73	4.14	3.81	Trim16	F-box and WD repeat domain containing 10 [Source:RGD Symbol%3BAcc:1563889]
ENSRNOG00000003288		0	0	0	0	Cacng5	calcium voltage-gated channel auxiliary subunit gamma 5 [Source:RGD Symbol%3BAcc:628805]
ENSRNOG00000003289		80.7	84.28	74.48	72.18	Lap3	leucine aminopeptidase 3 [Source:RGD Symbol%3BAcc:1307985]
ENSRNOG00000003291		0	0.2	0	0	Creg1	cellular repressor of E1A-stimulated genes 1 [Source:RGD Symbol%3BAcc:1306804]
ENSRNOG00000003294		0	0	0	0	Cdrt4	CMT1A duplicated region transcript 4 [Source:RGD Symbol%3BAcc:2323961]
ENSRNOG00000003296		7.76	3.71	7.14	4.45	Dck	deoxycytidine kinase [Source:RGD Symbol%3BAcc:620667]
ENSRNOG00000003298		0	0	0	0.04	Cd247	Cd247 molecule [Source:RGD Symbol%3BAcc:2305]
ENSRNOG00000003300		17.39	20.14	19.71	27.6	Btg2	BTG anti-proliferation factor 2 [Source:RGD Symbol%3BAcc:2225]
ENSRNOG00000003302		17.3	24.27	16.9	24.53	Flcn	folliculin [Source:RGD Symbol%3BAcc:735088]
ENSRNOG00000003304		0.07	0.07	0.07	0.11	Chad	chondroadherin [Source:RGD Symbol%3BAcc:2336]
ENSRNOG00000003305		0.16	0.26	0.13	0.04	Cxcr3	C-X-C motif chemokine receptor 3 [Source:RGD Symbol%3BAcc:621528]
ENSRNOG00000003307		15.36	18.27	16.23	17.45	Gcdh	glutaryl-CoA dehydrogenase [Source:RGD Symbol%3BAcc:1308829]
ENSRNOG00000003310		7.66	7.15	8.77	10.31	Tmem63a	transmembrane protein 63a [Source:RGD Symbol%3BAcc:1306829]
ENSRNOG00000003313		0	0	0	0	Glra2	glycine receptor%2C alpha 2 [Source:RGD Symbol%3BAcc:2705]
ENSRNOG00000003326		26.51	25.63	25.05	22.79	Rrn3	RRN3 homolog%2C RNA polymerase I transcription factor [Source:RGD Symbol%3BAcc:1305001]
ENSRNOG00000003328		7.49	8.34	7.61	7.89	Cdip1	cell death-inducing p53 target 1 [Source:RGD Symbol%3BAcc:1310686]
ENSRNOG00000003329		6.09	4.59	6.23	4.97	Ppm1d	protein phosphatase%2C Mg2+/Mn2+ dependent%2C 1D [Source:RGD Symbol%3BAcc:1305460]
ENSRNOG00000003330		8.51	11.15	8.63	10.2	Acsf2	acyl-CoA synthetase family member 2 [Source:RGD Symbol%3BAcc:1562656]
ENSRNOG00000003332		0.38	0.75	0.28	0.55	Nt5m	5'%2C3'-nucleotidase%2C mitochondrial [Source:RGD Symbol%3BAcc:1309622]
ENSRNOG00000003334		12.51	13.02	12.39	13.63	Klhl21	kelch-like family member 21 [Source:RGD Symbol%3BAcc:1305863]
ENSRNOG00000003336		0.07	0.04	0.15	0	Mybph	myosin binding protein H [Source:RGD Symbol%3BAcc:620287]
ENSRNOG00000003338		0.11	0.09	0	0	Pmp22	peripheral myelin protein 22 [Source:RGD Symbol%3BAcc:3359]
ENSRNOG00000003342		0	0	0	0	AABR07037798.1	-
ENSRNOG00000003343		253.77	247.79	255.59	251.76	Canx	calnexin [Source:RGD Symbol%3BAcc:2266]
ENSRNOG00000003345		0.15	0.16	0.15	0.21	AABR07038690.1	DDB1 and CUL4 associated factor 8-like 1 [Source:RGD Symbol%3BAcc:1584985]
ENSRNOG00000003346		10.18	3.93	8.42	5.14	Fancb	FA complementation group B [Source:RGD Symbol%3BAcc:1561555]
ENSRNOG00000003347		0	0	0	0	Olr1016	olfactory receptor 1016 [Source:RGD Symbol%3BAcc:1332909]
ENSRNOG00000003348		0	0.14	0.13	0.09	Rasd1	ras related dexamethasone induced 1 [Source:RGD Symbol%3BAcc:619727]
ENSRNOG00000003349		0	0	0	0	Col23a1	collagen alpha-1(XXIII) chain [Source:RGD Symbol%3BAcc:9310824]
ENSRNOG00000003350		16.6	21.62	17.17	22.05	Mospd2	motile sperm domain containing 2 [Source:MGI Symbol%3BAcc:MGI:1924013]
ENSRNOG00000003354		0	0	0	0	Pabpc5	poly A binding protein%2C cytoplasmic 5 [Source:RGD Symbol%3BAcc:1587661]
ENSRNOG00000003357		226.18	352.45	302.81	425.93	Col3a1	collagen type III alpha 1 chain [Source:RGD Symbol%3BAcc:71029]
ENSRNOG00000003359		37.75	37.8	34.05	35.1	Ogt	O-linked N-acetylglucosamine (GlcNAc) transferase [Source:RGD Symbol%3BAcc:62060]
ENSRNOG00000003365		0	0	0	0	Cadm3	cell adhesion molecule 3 [Source:RGD Symbol%3BAcc:1307035]
ENSRNOG00000003367		0.44	0.8	0.96	1.01	Tmem220	transmembrane protein 220 [Source:RGD Symbol%3BAcc:1309576]
ENSRNOG00000003370		0.05	0.15	0.2	0.24	Otc	ornithine transcarbamylase [Source:RGD Symbol%3BAcc:3236]
ENSRNOG00000003374		0	0	0	0	Ccdc85a	coiled-coil domain containing 85A [Source:RGD Symbol%3BAcc:1311700]
ENSRNOG00000003377		0	0	0	0	Rbm31y	RNA binding motif 31%2C Y-linked [Source:RGD Symbol%3BAcc:1562219]
ENSRNOG00000003384		0	0	0	0	Hs3st3b1	heparan sulfate-glucosamine 3-sulfotransferase 3B1 [Source:RGD Symbol%3BAcc:1307326]
ENSRNOG00000003385		24.21	24.36	25.04	22.17	Glrx2	glutaredoxin 2 [Source:RGD Symbol%3BAcc:1307950]
ENSRNOG00000003386		0	0.03	0	0	Rbfox3	RNA binding fox-1 homolog 3 [Source:RGD Symbol%3BAcc:1560070]
ENSRNOG00000003388		28.72	13.07	29.18	13.71	Cenpf	centromere protein F [Source:RGD Symbol%3BAcc:628667]
ENSRNOG00000003392		52.4	60.16	52.51	55.89	Grsf1	G-rich RNA sequence binding factor 1 [Source:RGD Symbol%3BAcc:1310858]
ENSRNOG00000003397		8.85	10.05	10.08	8.73	Adprm	ADP-ribose/CDP-alcohol diphosphatase%2C manganese-dependent [Source:RGD Symbol%3BAcc:1309906]
ENSRNOG00000003398		10.72	10.88	11.84	11.86	Tomm40l	translocase of outer mitochondrial membrane 40 like [Source:RGD Symbol%3BAcc:1562006]
ENSRNOG00000003399		185.72	118.44	211.12	162.47	Hnrnph1	heterogeneous nuclear ribonucleoprotein H1 [Source:RGD Symbol%3BAcc:620840]
ENSRNOG00000003400		0.52	1.18	0.73	1.27	Fmo4	flavin containing dimethylaniline monoxygenase 4 [Source:RGD Symbol%3BAcc:628601]
ENSRNOG00000003401		8.36	10.19	7.91	10.74	AABR07029195.1	-
ENSRNOG00000003402		30.37	30.82	29.88	28.12	Stx6	syntaxin 6 [Source:RGD Symbol%3BAcc:61915]
ENSRNOG00000003403		30.61	56.42	24.87	32.29	Slc35f5	solute carrier family 35%2C member F5 [Source:RGD Symbol%3BAcc:1308125]
ENSRNOG00000003407		21.31	22.46	21.83	25.51	Ptpn14	protein tyrosine phosphatase%2C non-receptor type 14 [Source:RGD Symbol%3BAcc:1307885]
ENSRNOG00000003409		3.95	3.64	3.94	5.1	NEWGENE_1565644	leucine zipper down-regulated in cancer 1 [Source:RGD Symbol%3BAcc:11505382]
ENSRNOG00000003424		12.74	8.46	11.27	10.77	Elac2	elaC ribonuclease Z 2 [Source:RGD Symbol%3BAcc:628882]
ENSRNOG00000003428		6.09	6.38	5.66	5.65	Rufy3	RUN and FYVE domain containing 3 [Source:RGD Symbol%3BAcc:1565242]
ENSRNOG00000003430		0.05	0.05	0	0.02	F9	coagulation factor IX [Source:RGD Symbol%3BAcc:2589]
ENSRNOG00000003434		11.92	10.42	9.7	9.47	Ro60	Ro60%2C Y RNA binding protein [Source:RGD Symbol%3BAcc:1305083]
ENSRNOG00000003435		1.6	3.04	1.48	2.56	Mcf2	mcf.2 transforming sequence [Source:MGI Symbol%3BAcc:MGI:96932]
ENSRNOG00000003439		3.01	4.07	2.34	2.84	Il15	interleukin 15 [Source:RGD Symbol%3BAcc:2887]
ENSRNOG00000003442		0.6	0.52	0.34	0.3	Adora1	adenosine A1 receptor [Source:RGD Symbol%3BAcc:2048]
ENSRNOG00000003443		0.57	0.24	0.32	0.32	Klf1	Kruppel like factor 1 [Source:RGD Symbol%3BAcc:1309398]
ENSRNOG00000003452		0	0	0	0	Asb11	ankyrin repeat and SOCS box-containing 11 [Source:MGI Symbol%3BAcc:MGI:1916104]
ENSRNOG00000003453		0.17	0.07	0	0.13	Lypd1	Ly6/Plaur domain containing 1 [Source:RGD Symbol%3BAcc:1549754]
ENSRNOG00000003455		0	0	0.03	0	Zfp13	zinc finger protein 13 [Source:RGD Symbol%3BAcc:1304577]
ENSRNOG00000003456		0	0	0	0	Actrt1	actin-related protein T1 [Source:RGD Symbol%3BAcc:1359559]
ENSRNOG00000003457		0.18	0.14	0.18	0	Bicdl2	BICD family like cargo adaptor 2 [Source:RGD Symbol%3BAcc:1306729]
ENSRNOG00000003461		39.63	40.16	41.59	41.2	Zfp330	zinc finger protein 330 [Source:RGD Symbol%3BAcc:1307510]
ENSRNOG00000003463		10.81	13.91	9.98	13.94	Srebf1	sterol regulatory element binding transcription factor 1 [Source:RGD Symbol%3BAcc:69423]
ENSRNOG00000003464		11.95	13.81	14.34	15.35	Hid1	HID1 domain containing [Source:RGD Symbol%3BAcc:1311422]
ENSRNOG00000003468		0	0	0	0	Capn8	calpain 8 [Source:RGD Symbol%3BAcc:620085]
ENSRNOG00000003469		0.17	0.27	0.14	0.1	MAST1	microtubule associated serine/threonine kinase 1 [Source:RGD Symbol%3BAcc:631372]
ENSRNOG00000003470		18.19	30.53	24.65	24.66	Fundc1	FUN14 domain containing 1 [Source:RGD Symbol%3BAcc:1563372]
ENSRNOG00000003472		9.62	8.63	8.91	8.22	Atp11c	ATPase%2C class VI%2C type 11C [Source:MGI Symbol%3BAcc:MGI:1859661]
ENSRNOG00000003476		0.06	0	0.15	0.06	Slc6a4	solute carrier family 6 member 4 [Source:RGD Symbol%3BAcc:3714]
ENSRNOG00000003479		14.2	15.04	13.24	14.94	Rnf150	ring finger protein 150 [Source:RGD Symbol%3BAcc:1304572]
ENSRNOG00000003480		0.11	0	0.04	0	Aim2	absent in melanoma 2 [Source:RGD Symbol%3BAcc:1307283]
ENSRNOG00000003486		0.3	0.5	0.62	0.13	Mnda	myeloid cell nuclear differentiation antigen [Source:RGD Symbol%3BAcc:1306089]
ENSRNOG00000003491		10.43	11.15	10.46	12.45	Prkca	protein kinase C%2C alpha [Source:RGD Symbol%3BAcc:3395]
ENSRNOG00000003494		0.98	1.37	0.84	1.25	Ppfia4	PTPRF interacting protein alpha 4 [Source:RGD Symbol%3BAcc:620055]
ENSRNOG00000003495		50.32	45.46	53.87	48.68	Prpf8	pre-mRNA processing factor 8 [Source:RGD Symbol%3BAcc:1305467]
ENSRNOG00000003496		27.38	27.62	26.63	27.89	Tbc1d9	TBC1 domain family member 9 [Source:RGD Symbol%3BAcc:1308221]
ENSRNOG00000003497		23.13	23.19	21.01	19.4	Thoc6	THO complex 6 [Source:RGD Symbol%3BAcc:708553]
ENSRNOG00000003500		0	0.72	0	0.22	Apoa2	apolipoprotein A2 [Source:RGD Symbol%3BAcc:2131]
ENSRNOG00000003501		0	0	0	0	Lyzl6	lysozyme-like 6 [Source:RGD Symbol%3BAcc:1306968]
ENSRNOG00000003504		27.95	25.52	29.58	24.67	Rnaseh2a	ribonuclease H2%2C subunit A [Source:RGD Symbol%3BAcc:1307248]
ENSRNOG00000003506		30.89	31.41	32.17	32.51	Gosr2	golgi SNAP receptor complex member 2 [Source:RGD Symbol%3BAcc:62079]
ENSRNOG00000003508		74.84	62.18	71.44	66.37	Ergic1	endoplasmic reticulum-golgi intermediate compartment 1 [Source:RGD Symbol%3BAcc:1585015]
ENSRNOG00000003510		0.21	0.36	0.42	0.76	Fmo2	flavin containing dimethylaniline monoxygenase 2 [Source:RGD Symbol%3BAcc:628600]
ENSRNOG00000003512		0.04	0.06	0.06	0	Gabra1	gamma-aminobutyric acid type A receptor subunit alpha 1 [Source:RGD Symbol%3BAcc:61855]
ENSRNOG00000003515		2.98	3.78	5.94	5.7	Ephx1	epoxide hydrolase 1 [Source:RGD Symbol%3BAcc:2557]
ENSRNOG00000003517		2.95	3.2	2.77	3.37	Tbx2	T-box transcription factor 2 [Source:RGD Symbol%3BAcc:1311014]
ENSRNOG00000003518		0	0	0	0	Olr1592	olfactory receptor 1592 [Source:RGD Symbol%3BAcc:1333957]
ENSRNOG00000003520		535.62	558.17	570.28	532.64	Prdx2	peroxiredoxin 2 [Source:RGD Symbol%3BAcc:3838]
ENSRNOG00000003521		0	0	0	0	Olr1593	olfactory receptor 1593 [Source:RGD Symbol%3BAcc:1332672]
ENSRNOG00000003522		2.36	5.21	2.92	4.74	Mr1	major histocompatibility complex%2C class I-related [Source:RGD Symbol%3BAcc:1593291]
ENSRNOG00000003524		132.6	114.36	138.45	125.22	Lrrc59	leucine rich repeat containing 59 [Source:RGD Symbol%3BAcc:1305092]
ENSRNOG00000003526		0.58	0.67	0.64	0.7	Sytl4	synaptotagmin-like 4 [Source:MGI Symbol%3BAcc:MGI:1351606]
ENSRNOG00000003531		0	0	0	0	-	hypothetical protein LOC685789 [Source:RGD Symbol%3BAcc:1590179]
ENSRNOG00000003532		6.51	9	6.75	7.7	Magea13	MAGE family member A13 [Source:RGD Symbol%3BAcc:1359246]
ENSRNOG00000003533		0.84	1.12	0.66	0.61	Clcn4	chloride voltage-gated channel 4 [Source:RGD Symbol%3BAcc:708381]
ENSRNOG00000003536		10.56	11.1	10.06	14.2	Rufy1	RUN and FYVE domain containing 1 [Source:RGD Symbol%3BAcc:1305099]
ENSRNOG00000003537		0.16	0.02	0.08	0.02	Spta1	spectrin%2C alpha%2C erythrocytic 1 [Source:RGD Symbol%3BAcc:1305194]
ENSRNOG00000003538		4.64	5.37	4.26	5.26	Adamts4	ADAM metallopeptidase with thrombospondin type 1 motif%2C 4 [Source:RGD Symbol%3BAcc:621242]
ENSRNOG00000003541		14.11	13.93	14.79	14.93	Pggt1b	protein geranylgeranyltransferase type I subunit beta [Source:RGD Symbol%3BAcc:621754]
ENSRNOG00000003542		53.9	82.09	58.25	83.43	Hcfc1r1	host cell factor C1 regulator 1 [Source:RGD Symbol%3BAcc:727975]
ENSRNOG00000003543		0	0	0	0	Gpr143	G protein-coupled receptor 143 [Source:RGD Symbol%3BAcc:1565799]
ENSRNOG00000003544		0.02	0	0.02	0.02	Tbx4	T-box transcription factor 4 [Source:RGD Symbol%3BAcc:1309057]
ENSRNOG00000003545		31.93	22.14	31.93	25.2	Uchl5	ubiquitin C-terminal hydrolase L5 [Source:RGD Symbol%3BAcc:1305414]
ENSRNOG00000003546		209.05	203.79	173.11	206	Tnfrsf12a	TNF receptor superfamily member 12A [Source:RGD Symbol%3BAcc:631329]
ENSRNOG00000003549		67.29	73.26	70.68	86.08	Cnpy2	canopy FGF signaling regulator 2 [Source:RGD Symbol%3BAcc:1589072]
ENSRNOG00000003550		26.91	30.33	26.39	27.35	Acbd6	acyl-CoA binding domain containing 6 [Source:RGD Symbol%3BAcc:1305030]
ENSRNOG00000003551		25.19	25.98	22.8	25.17	B4galt3	beta-1%2C4-galactosyltransferase 3 [Source:RGD Symbol%3BAcc:1359221]
ENSRNOG00000003553		0	0.04	0	0	Efemp1	EGF containing fibulin extracellular matrix protein 1 [Source:RGD Symbol%3BAcc:1308528]
ENSRNOG00000003554		5.33	3.87	5.54	3.08	Piga	phosphatidylinositol glycan anchor biosynthesis%2C class A [Source:MGI Symbol%3BAcc:MGI:99461]
ENSRNOG00000003559		9.78	10.64	8.16	5.69	Ccdc112	coiled-coil domain containing 112 [Source:RGD Symbol%3BAcc:1561942]
ENSRNOG00000003562		0.07	0	0.04	0.02	Susd4	sushi domain containing 4 [Source:RGD Symbol%3BAcc:1564043]
ENSRNOG00000003563		42.19	36.03	41.03	33.72	Blmh	bleomycin hydrolase [Source:RGD Symbol%3BAcc:1304668]
ENSRNOG00000003566		0	0	0	0	Apoh	apolipoprotein H [Source:RGD Symbol%3BAcc:1310625]
ENSRNOG00000003567		10.32	10.33	10.05	10.32	Ppox	protoporphyrinogen oxidase [Source:RGD Symbol%3BAcc:1310543]
ENSRNOG00000003569		0	0	0	0	Gabra6	gamma-aminobutyric acid type A receptor subunit alpha6 [Source:RGD Symbol%3BAcc:61861]
ENSRNOG00000003575		0	0	0	0	Mospd4	motile sperm domain containing 4 [Source:RGD Symbol%3BAcc:1304785]
ENSRNOG00000003576		9.94	8.62	8.6	8.04	Ints2	integrator complex subunit 2 [Source:RGD Symbol%3BAcc:1305547]
ENSRNOG00000003578		9	7.67	7.23	7.09	Fem1c	fem-1 homolog C [Source:RGD Symbol%3BAcc:1309322]
ENSRNOG00000003580		0	0	0	0	Ucp1	uncoupling protein 1 [Source:RGD Symbol%3BAcc:3931]
ENSRNOG00000003581		0.85	0.92	1.26	1.09	Pou2f1	POU class 2 homeobox 1 [Source:RGD Symbol%3BAcc:621689]
ENSRNOG00000003583		44.97	26	43.45	32.56	Smyd2	SET and MYND domain containing 2 [Source:RGD Symbol%3BAcc:727785]
ENSRNOG00000003585		0	0	0	0	Sytl5	synaptotagmin-like 5 [Source:MGI Symbol%3BAcc:MGI:2668451]
ENSRNOG00000003587		0.31	0.36	0.23	0.23	Vegfd	vascular endothelial growth factor D [Source:MGI Symbol%3BAcc:MGI:108037]
ENSRNOG00000003590		10.25	10.98	9.66	11.52	Tom1l2	target of myb1 like 2 membrane trafficking protein [Source:RGD Symbol%3BAcc:1306728]
ENSRNOG00000003592		24.71	23.78	19.48	23.88	Med28	mediator complex subunit 28 [Source:RGD Symbol%3BAcc:1305875]
ENSRNOG00000003594		76.51	69.96	82.04	65.18	Tmem183a	transmembrane protein 183A [Source:RGD Symbol%3BAcc:1309892]
ENSRNOG00000003595		1.58	1.85	1.15	1.11	Lhx4	LIM homeobox 4 [Source:RGD Symbol%3BAcc:1308044]
ENSRNOG00000003596		1.4	0.95	1.09	0.92	Itgb1bp2	integrin subunit beta 1 binding protein 2 [Source:RGD Symbol%3BAcc:1565015]
ENSRNOG00000003597		127.83	84.89	122.27	96.57	Tuba4a	tubulin%2C alpha 4A [Source:RGD Symbol%3BAcc:1359623]
ENSRNOG00000003599		39.05	39.57	42.2	34.02	Utp3	UTP3%2C small subunit processome component [Source:RGD Symbol%3BAcc:1308540]
ENSRNOG00000003600		15.19	14.22	17.34	13.84	Pnpt1	polyribonucleotide nucleotidyltransferase 1 [Source:RGD Symbol%3BAcc:1307987]
ENSRNOG00000003601		0	0	0	0	RGD1564463	similar to Mdes protein [Source:RGD Symbol%3BAcc:1564463]
ENSRNOG00000003603		1.88	2.14	1.89	2.49	Arhgap44	Rho GTPase activating protein 44 [Source:RGD Symbol%3BAcc:1305664]
ENSRNOG00000003606		0	0	0	0.54	AABR07014550.1	similar to microsomal glutathione S-transferase 3 [Source:RGD Symbol%3BAcc:1561381]
ENSRNOG00000003611		18.75	26.34	12.49	13.59	Dynlt3	dynein light chain Tctex-type 3 [Source:RGD Symbol%3BAcc:1549755]
ENSRNOG00000003613		14.21	11.23	10.54	11.21	Mid1	midline 1 [Source:RGD Symbol%3BAcc:2640]
ENSRNOG00000003614		2.36	2.7	2.67	2.73	Mgat5	alpha-1%2C6-mannosylglycoprotein 6-beta-N-acetylglucosaminyltransferase [Source:RGD Symbol%3BAcc:620100]
ENSRNOG00000003616		38	36.24	29.15	28.5	Grem2	gremlin 2%2C DAN family BMP antagonist [Source:RGD Symbol%3BAcc:1560008]
ENSRNOG00000003620		0	0	0	0	Fmo3	flavin containing dimethylaniline monoxygenase 3 [Source:RGD Symbol%3BAcc:619761]
ENSRNOG00000003622		0	0	0	0	Cybb	cytochrome b-245%2C beta polypeptide [Source:MGI Symbol%3BAcc:MGI:88574]
ENSRNOG00000003625		132.14	160.07	115.28	124.08	Ubxn4	UBX domain protein 4 [Source:RGD Symbol%3BAcc:1307451]
ENSRNOG00000003626		129.26	157.77	128.14	140.84	Atp5pd	ATP synthase peripheral stalk subunit d [Source:RGD Symbol%3BAcc:620083]
ENSRNOG00000003629		12.01	10.56	10.33	10.19	Nvl	nuclear VCP-like [Source:RGD Symbol%3BAcc:1311270]
ENSRNOG00000003633		0.09	0	0	0	Rcvrn	recoverin [Source:RGD Symbol%3BAcc:620258]
ENSRNOG00000003634		3.63	4.48	3.94	3.68	Zfp354a	zinc finger protein 354A [Source:RGD Symbol%3BAcc:2967]
ENSRNOG00000003635		7.07	7.88	6.85	7.35	Disp1	dispatched RND transporter family member 1 [Source:RGD Symbol%3BAcc:1307675]
ENSRNOG00000003643		3.48	2.9	3.04	3.41	Tab3	TGF-beta activated kinase 1/MAP3K7 binding protein 3 [Source:MGI Symbol%3BAcc:MGI:1913974]
ENSRNOG00000003645		509.99	351.79	496.84	375.47	Hnrnpab	heterogeneous nuclear ribonucleoprotein A/B [Source:RGD Symbol%3BAcc:69255]
ENSRNOG00000003649		6.32	6.11	5.82	6.46	Qsox1	quiescin sulfhydryl oxidase 1 [Source:RGD Symbol%3BAcc:68957]
ENSRNOG00000003650		1.19	1.59	0.97	1.86	Nt5c	5'%2C 3'-nucleotidase%2C cytosolic [Source:RGD Symbol%3BAcc:2321875]
ENSRNOG00000003653		73.43	57.59	65.78	50.75	Fh	fumarate hydratase [Source:RGD Symbol%3BAcc:2614]
ENSRNOG00000003654		0.06	0.01	0.06	0.03	Cldn6	claudin 9 [Source:RGD Symbol%3BAcc:1308999]
ENSRNOG00000003657		14.67	8.12	14.67	9.3	Pkmyt1	protein kinase%2C membrane associated tyrosine/threonine 1 [Source:RGD Symbol%3BAcc:1305434]
ENSRNOG00000003661		400.06	318.39	430.94	342.72	Jpt1	Jupiter microtubule associated homolog 1 [Source:RGD Symbol%3BAcc:1359325]
ENSRNOG00000003666		0.47	0.25	0.18	0.47	Jchain	joining chain of multimeric IgA and IgM [Source:RGD Symbol%3BAcc:1310155]
ENSRNOG00000003668		0	0	0	0.04	Olr1404	olfactory receptor 1404 [Source:RGD Symbol%3BAcc:1334321]
ENSRNOG00000003669		10.14	7.75	9.43	8.74	Myocd	myocardin [Source:RGD Symbol%3BAcc:631347]
ENSRNOG00000003671		0	0	0	0	Prop1	PROP paired-like homeobox 1 [Source:RGD Symbol%3BAcc:628759]
ENSRNOG00000003672		0	0	0	0	Enam	enamelin [Source:RGD Symbol%3BAcc:1306796]
ENSRNOG00000003673		30.62	13.22	28.09	14.07	Nup85	nucleoporin 85 [Source:RGD Symbol%3BAcc:1311942]
ENSRNOG00000003674		13.66	11.08	13.85	8.21	Pir	pirin [Source:RGD Symbol%3BAcc:1359212]
ENSRNOG00000003679		9.23	8.54	9.37	7.58	Med13	mediator complex subunit 13 [Source:RGD Symbol%3BAcc:1304829]
ENSRNOG00000003680		0	0	0.03	0	Gabrb2	gamma-aminobutyric acid type A receptor subunit beta 2 [Source:RGD Symbol%3BAcc:2650]
ENSRNOG00000003681		0.06	0.01	0.05	0	Lct	lactase [Source:RGD Symbol%3BAcc:620823]
ENSRNOG00000003682		7.11	8.39	5.5	8.07	Hook2	hook microtubule-tethering protein 2 [Source:RGD Symbol%3BAcc:1310171]
ENSRNOG00000003683		0.08	0	0	0.04	Glp2r	glucagon-like peptide 2 receptor [Source:RGD Symbol%3BAcc:620270]
ENSRNOG00000003686		24.36	23.22	28.02	27.22	Tbl1x	transducin (beta)-like 1 X-linked [Source:MGI Symbol%3BAcc:MGI:1336172]
ENSRNOG00000003687		14.15	22.37	6.53	14.45	Rgs2	regulator of G-protein signaling 2 [Source:RGD Symbol%3BAcc:621665]
ENSRNOG00000003688		0	0	0	0	4933400A11Rik	similar to RIKEN cDNA 4933400A11 [Source:RGD Symbol%3BAcc:1563947]
ENSRNOG00000003689		192.16	151.67	196.12	153.42	Nono	non-POU-domain-containing%2C octamer binding protein [Source:MGI Symbol%3BAcc:MGI:1855692]
ENSRNOG00000003691		65.39	58.93	75.6	69.08	Tmed7	transmembrane p24 trafficking protein 7 [Source:RGD Symbol%3BAcc:727954]
ENSRNOG00000003694		0	0	0	0	Prox1	prospero homeobox 1 [Source:RGD Symbol%3BAcc:1306890]
ENSRNOG00000003695		0	0	0	0	Mgat4d	MGAT4 family%2C member D [Source:RGD Symbol%3BAcc:1310572]
ENSRNOG00000003698		0	0.02	0	0.02	Mroh9	maestro heat-like repeat family member 9 [Source:RGD Symbol%3BAcc:1564745]
ENSRNOG00000003699		1.48	1.57	1.09	1.96	Endov	endonuclease V [Source:RGD Symbol%3BAcc:1562414]
ENSRNOG00000003703		105.82	48.05	107.71	60.75	Mcm6	minichromosome maintenance complex component 6 [Source:RGD Symbol%3BAcc:61967]
ENSRNOG00000003704		0.97	1.31	0.35	0.7	Fam184b	family with sequence similarity 184%2C member B [Source:RGD Symbol%3BAcc:1564950]
ENSRNOG00000003705		0	0	0	0	Bmx	BMX non-receptor tyrosine kinase [Source:RGD Symbol%3BAcc:1565643]
ENSRNOG00000003706		99.73	105.68	92.3	109.46	Ufc1	ubiquitin-fold modifier conjugating enzyme 1 [Source:RGD Symbol%3BAcc:1303313]
ENSRNOG00000003707		7.99	9.97	8.93	9.32	Zmym3	zinc finger MYM-type containing 3 [Source:RGD Symbol%3BAcc:1564967]
ENSRNOG00000003709		0	0.02	0	0	Kmo	kynurenine 3-monooxygenase [Source:RGD Symbol%3BAcc:620610]
ENSRNOG00000003712		21.86	22.66	23.11	22.58	Ppp4r3b	protein phosphatase 4%2C regulatory subunit 3B [Source:RGD Symbol%3BAcc:1309450]
ENSRNOG00000003713		0	0	0	0	Pbsn	probasin [Source:RGD Symbol%3BAcc:708571]
ENSRNOG00000003714		10.34	11.07	10.98	11.29	Clk4	CDC-like kinase 4 [Source:RGD Symbol%3BAcc:1310274]
ENSRNOG00000003715		4.34	7.18	5.44	8.59	Srpx2	sushi-repeat-containing protein%2C X-linked 2 [Source:MGI Symbol%3BAcc:MGI:1916042]
ENSRNOG00000003716		0	0	0	0	Batf3	basic leucine zipper ATF-like transcription factor 3 [Source:RGD Symbol%3BAcc:620501]
ENSRNOG00000003717		31.43	25.61	32.32	30.05	Cnih4	cornichon family AMPA receptor auxiliary protein 4 [Source:RGD Symbol%3BAcc:1559740]
ENSRNOG00000003718		0	0	0	0	Ambn	ameloblastin [Source:RGD Symbol%3BAcc:2101]
ENSRNOG00000003719		7.14	10.5	7.4	9.68	Atpaf2	ATP synthase mitochondrial F1 complex assembly factor 2 [Source:RGD Symbol%3BAcc:1305161]
ENSRNOG00000003720		68.33	102.88	80.45	115.94	Prrx1	paired related homeobox 1 [Source:RGD Symbol%3BAcc:628884]
ENSRNOG00000003722		10.46	13.79	9.64	12.4	Dusp27	dual specificity phosphatase 27%2C atypical [Source:RGD Symbol%3BAcc:1560598]
ENSRNOG00000003723		25.81	27.03	26.73	25.7	Wdr26	WD repeat domain 26 [Source:RGD Symbol%3BAcc:1565589]
ENSRNOG00000003724		55.15	61.18	59.44	58.84	Mrpl27	mitochondrial ribosomal protein L27 [Source:RGD Symbol%3BAcc:1309090]
ENSRNOG00000003726		2.79	1.09	1.97	1.25	-	-
ENSRNOG00000003728		7.66	8.78	9.39	11.66	Xylt2	xylosyltransferase 2 [Source:RGD Symbol%3BAcc:619765]
ENSRNOG00000003732		4.4	3.53	4.59	3.59	Flrt2	fibronectin leucine rich transmembrane protein 2 [Source:RGD Symbol%3BAcc:1308574]
ENSRNOG00000003734		0	0	0	0	AABR07041600.1	similar to CXXC finger 5 [Source:NCBI gene (formerly Entrezgene)%3BAcc:681300]
ENSRNOG00000003736		280.34	287.98	321.2	302.67	Col5a2	collagen type V alpha 2 chain [Source:RGD Symbol%3BAcc:70921]
ENSRNOG00000003737		0.17	0.07	0.13	0	Best2	bestrophin 2 [Source:RGD Symbol%3BAcc:1305377]
ENSRNOG00000003738		0	0	0	0	Ush2a	usherin [Source:RGD Symbol%3BAcc:628777]
ENSRNOG00000003740		0	0	0	0	Gpa33	glycoprotein A33 [Source:RGD Symbol%3BAcc:1306711]
ENSRNOG00000003741		0.01	0	0	0	Nptx1	neuronal pentraxin 1 [Source:RGD Symbol%3BAcc:628894]
ENSRNOG00000003742		2.73	3.36	3.96	3.26	Cdkl5	cyclin-dependent kinase-like 5 [Source:MGI Symbol%3BAcc:MGI:1278336]
ENSRNOG00000003743		96.65	88.73	101.37	88.95	Dars1	aspartyl-tRNA synthetase 1 [Source:RGD Symbol%3BAcc:621167]
ENSRNOG00000003745		2.02	1.84	1.58	1.1	Atf3	activating transcription factor 3 [Source:RGD Symbol%3BAcc:2165]
ENSRNOG00000003747		115.64	119.61	95.87	109.08	Get3	guided entry of tail-anchored proteins factor 3%2C ATPase [Source:RGD Symbol%3BAcc:1307906]
ENSRNOG00000003748		0.04	0	0.04	0	Tasl	TLR adaptor interacting with endolysosomal SLC15A4 [Source:MGI Symbol%3BAcc:MGI:1918648]
ENSRNOG00000003749		0	0	0	0	Xk	X-linked Kx blood group [Source:MGI Symbol%3BAcc:MGI:103569]
ENSRNOG00000003755		0.03	0	0.14	0	Clgn	calmegin [Source:RGD Symbol%3BAcc:1592643]
ENSRNOG00000003756		0	0	0	0	Lancl3	LanC lantibiotic synthetase component C-like 3 (bacterial) [Source:MGI Symbol%3BAcc:MGI:2443335]
ENSRNOG00000003759		1.18	1.75	1.4	2.21	Galc	galactosylceramidase [Source:RGD Symbol%3BAcc:1359384]
ENSRNOG00000003762		8	7.8	8.15	8.46	Smarca1	SWI/SNF related%2C matrix associated%2C actin dependent regulator of chromatin%2C subfamily a%2C member 1 [Source:RGD Symbol%3BAcc:1561046]
ENSRNOG00000003763		158.29	136.44	167.69	131.67	Prdx4	peroxiredoxin 4 [Source:MGI Symbol%3BAcc:MGI:1859815]
ENSRNOG00000003765		0	0	0	0	Nr0b1	nuclear receptor subfamily 0%2C group B%2C member 1 [Source:RGD Symbol%3BAcc:62028]
ENSRNOG00000003767		12.3	17.61	11.26	13.02	Rps6kc1	ribosomal protein S6 kinase C1 [Source:RGD Symbol%3BAcc:1306578]
ENSRNOG00000003769		0	0	0	0	Tmem163	transmembrane protein 163 [Source:RGD Symbol%3BAcc:1306212]
ENSRNOG00000003772		42.5	30.66	45.98	33	Csrp2	cysteine and glycine-rich protein 2 [Source:RGD Symbol%3BAcc:61950]
ENSRNOG00000003773		22.02	19.99	19.68	19.75	Hmox2	heme oxygenase 2 [Source:RGD Symbol%3BAcc:67402]
ENSRNOG00000003776		0	0	0	0	Amtn	amelotin [Source:RGD Symbol%3BAcc:1592356]
ENSRNOG00000003777		0.04	0.14	0	0	Chrne	cholinergic receptor nicotinic epsilon subunit [Source:RGD Symbol%3BAcc:2353]
ENSRNOG00000003778		0.05	0.06	0.06	0.09	Opn3	opsin 3 [Source:RGD Symbol%3BAcc:1594385]
ENSRNOG00000003779		16.89	20.26	19.83	20.5	Dedd	death effector domain-containing [Source:RGD Symbol%3BAcc:620050]
ENSRNOG00000003781		0	0.08	0	0	Atp10b	ATPase phospholipid transporting 10B (putative) [Source:RGD Symbol%3BAcc:1565126]
ENSRNOG00000003782		44.83	48.53	44.4	46.53	Acot9	acyl-CoA thioesterase 9 [Source:RGD Symbol%3BAcc:1359188]
ENSRNOG00000003783		0	0	0	0	Fthl17a	ferritin%2C heavy polypeptide-like 17%2C member A [Source:MGI Symbol%3BAcc:MGI:1919246]
ENSRNOG00000003784		0.38	0.35	0.38	0.5	Rilp	Rab interacting lysosomal protein [Source:RGD Symbol%3BAcc:1307691]
ENSRNOG00000003785		0	0	0	0	Usp43	ubiquitin specific peptidase 43 [Source:RGD Symbol%3BAcc:2303824]
ENSRNOG00000003786		67.39	64.5	60.66	59.41	Tspan6	tetraspanin 6 [Source:MGI Symbol%3BAcc:MGI:1926264]
ENSRNOG00000003787		7.7	4.7	6.04	4.27	Lcorl	ligand dependent nuclear receptor corepressor-like [Source:RGD Symbol%3BAcc:1561241]
ENSRNOG00000003790		0	0	0	0	Mael	maelstrom spermatogenic transposon silencer [Source:RGD Symbol%3BAcc:1309333]
ENSRNOG00000003792		18.08	15.22	17.24	14.78	Med14	mediator complex subunit 14 [Source:RGD Symbol%3BAcc:1560170]
ENSRNOG00000003794		22.09	11.65	21.92	13.78	Nmral1	NmrA like redox sensor 1 [Source:RGD Symbol%3BAcc:1311451]
ENSRNOG00000003795		12.29	12.79	13.32	13.59	Angel2	angel homolog 2 [Source:RGD Symbol%3BAcc:1305056]
ENSRNOG00000003797		25.53	25.58	25.68	24.41	Mrps7	mitochondrial ribosomal protein S7 [Source:RGD Symbol%3BAcc:1309164]
ENSRNOG00000003800		0.12	0.07	0	0	Rgs9	regulator of G-protein signaling 9 [Source:RGD Symbol%3BAcc:3572]
ENSRNOG00000003802		56.54	24.35	53.35	27.43	Pttg1	PTTG1 regulator of sister chromatid separation%2C securin [Source:RGD Symbol%3BAcc:68359]
ENSRNOG00000003803		15.07	13.21	12.48	12.81	Zdhhc17	zinc finger DHHC-type palmitoyltransferase 17 [Source:RGD Symbol%3BAcc:1595790]
ENSRNOG00000003805		14.75	19.31	12.02	11.8	Rnft1	ring finger protein%2C transmembrane 1 [Source:RGD Symbol%3BAcc:1562411]
ENSRNOG00000003807		0	0	0	0	Wnt9b	Wnt family member 9B [Source:RGD Symbol%3BAcc:1309574]
ENSRNOG00000003809		117.47	225.31	120.83	209.14	Sat1	spermidine/spermine N1-acetyl transferase 1 [Source:MGI Symbol%3BAcc:MGI:98233]
ENSRNOG00000003812		0.46	0.7	0.25	0.46	Nlgn3	neuroligin 3 [Source:RGD Symbol%3BAcc:621119]
ENSRNOG00000003813		0	0	0	0	Kcnk10	potassium two pore domain channel subfamily K member 10 [Source:RGD Symbol%3BAcc:619732]
ENSRNOG00000003815		27.37	26.53	32.86	31.22	Slc25a11	solute carrier family 25 member 11 [Source:RGD Symbol%3BAcc:708476]
ENSRNOG00000003816		13.95	13.63	12.28	11.78	Tada1	transcriptional adaptor 1 [Source:RGD Symbol%3BAcc:1306774]
ENSRNOG00000003821		8.84	8.56	8.62	8.87	Rptor	regulatory associated protein of MTOR%2C complex 1 [Source:RGD Symbol%3BAcc:1311784]
ENSRNOG00000003822		20.43	22.71	20.96	18.25	Slu7	SLU7 homolog%2C splicing factor [Source:RGD Symbol%3BAcc:631432]
ENSRNOG00000003825		24.22	20.95	24.88	20.22	Wdr75	WD repeat domain 75 [Source:RGD Symbol%3BAcc:1564869]
ENSRNOG00000003827		11.92	16.89	11.39	16.84	Wipi1	WD repeat domain%2C phosphoinositide interacting 1 [Source:RGD Symbol%3BAcc:1307754]
ENSRNOG00000003829		47.93	55.19	50.66	66.14	Ap3s1	adaptor related protein complex 3 subunit sigma 1 [Source:RGD Symbol%3BAcc:1311115]
ENSRNOG00000003831		6.03	2.9	5.64	3.4	Tdp1	tyrosyl-DNA phosphodiesterase 1 [Source:RGD Symbol%3BAcc:1309618]
ENSRNOG00000003832		31.93	37.12	28.47	29.13	Vash2	vasohibin 2 [Source:RGD Symbol%3BAcc:1564105]
ENSRNOG00000003833		44.65	50.94	43.24	47.57	Nenf	neudesin neurotrophic factor [Source:RGD Symbol%3BAcc:1303289]
ENSRNOG00000003834		17.52	17.06	23.05	23.66	Map2k4	mitogen activated protein kinase kinase 4 [Source:RGD Symbol%3BAcc:1307040]
ENSRNOG00000003835		1.54	2.98	1.38	2.55	Slc43a2	solute carrier family 43 member 2 [Source:RGD Symbol%3BAcc:1305819]
ENSRNOG00000003836		0.08	0	0.08	0.04	Fam47a	family with sequence similarity 47%2C member A [Source:RGD Symbol%3BAcc:2324262]
ENSRNOG00000003840		39.13	45.8	38.67	45.65	Slit2	slit guidance ligand 2 [Source:RGD Symbol%3BAcc:69310]
ENSRNOG00000003841		3.31	5.41	3.15	2.99	Kcnh1	potassium voltage-gated channel subfamily H member 1 [Source:RGD Symbol%3BAcc:68398]
ENSRNOG00000003844		150.49	104.93	136.73	109.73	Dhx15	DEAH-box helicase 15 [Source:RGD Symbol%3BAcc:1308072]
ENSRNOG00000003845		0.04	0	0	0	Wnt3	Wnt family member 3 [Source:RGD Symbol%3BAcc:3972]
ENSRNOG00000003846		138.51	141.14	144.93	140.37	Pitpna	phosphatidylinositol transfer protein%2C alpha [Source:RGD Symbol%3BAcc:61885]
ENSRNOG00000003847		4.96	4.43	4.93	4.38	Gid4	GID complex subunit 4 [Source:RGD Symbol%3BAcc:1588894]
ENSRNOG00000003848		12.67	13.47	12.97	14.29	Med12	mediator complex subunit 12 [Source:RGD Symbol%3BAcc:1585896]
ENSRNOG00000003849		13.08	17.37	15.96	17.32	Stx8	syntaxin 8 [Source:RGD Symbol%3BAcc:61917]
ENSRNOG00000003853		132.41	85.86	126.59	76.61	Scoc	short coiled-coil protein [Source:RGD Symbol%3BAcc:1311860]
ENSRNOG00000003855		23.96	22.38	23.84	19.89	Dnaja3	DnaJ heat shock protein family (Hsp40) member A3 [Source:RGD Symbol%3BAcc:1306527]
ENSRNOG00000003858		54.69	69.95	56.65	68.78	Atp6ap2	ATPase%2C H+ transporting%2C lysosomal accessory protein 2 [Source:MGI Symbol%3BAcc:MGI:1917745]
ENSRNOG00000003860		0	0	0	0	AABR07038250.1	-
ENSRNOG00000003861		9.84	13.54	11.59	18	Gorab	golgin%2C RAB6-interacting [Source:RGD Symbol%3BAcc:1564990]
ENSRNOG00000003863		167.7	166.15	179.94	176.54	Trir	telomerase RNA component interacting RNase [Source:RGD Symbol%3BAcc:1564093]
ENSRNOG00000003864		99.27	100.25	96.73	104.1	Gipc1	GIPC PDZ domain containing family%2C member 1 [Source:RGD Symbol%3BAcc:68338]
ENSRNOG00000003865		0	0	0	0	Tmigd1	transmembrane and immunoglobulin domain containing 1 [Source:RGD Symbol%3BAcc:1307444]
ENSRNOG00000003866		0	0	0	0	Cxcr4	C-X-C motif chemokine receptor 4 [Source:RGD Symbol%3BAcc:620465]
ENSRNOG00000003869		1.38	1.63	1.67	2.01	Sod3	superoxide dismutase 3 [Source:RGD Symbol%3BAcc:3733]
ENSRNOG00000003870		14.64	13.05	12.35	14.24	C1qtnf2	C1q and TNF related 2 [Source:RGD Symbol%3BAcc:1561041]
ENSRNOG00000003872		1.82	2.39	2.48	3.38	NEWGENE_620180	solute carrier family 40 member 1 [Source:RGD Symbol%3BAcc:620180]
ENSRNOG00000003873		37.44	41.85	32.19	28.31	Cpd	carboxypeptidase D [Source:RGD Symbol%3BAcc:2393]
ENSRNOG00000003875		7.26	6.27	8.82	8.23	Ocrl	OCRL%2C inositol polyphosphate-5-phosphatase [Source:RGD Symbol%3BAcc:1594526]
ENSRNOG00000003878		0	0	0	0	Thsd7b	thrombospondin type 1 domain containing 7B [Source:RGD Symbol%3BAcc:1306938]
ENSRNOG00000003879		11.27	11.18	8.99	10.3	Rnf167	ring finger protein 167 [Source:RGD Symbol%3BAcc:1305972]
ENSRNOG00000003880		0.12	0.03	0.15	0.08	Tph2	tryptophan hydroxylase 2 [Source:RGD Symbol%3BAcc:631332]
ENSRNOG00000003881		99.92	124.83	92.45	130	Nit1	nitrilase 1 [Source:RGD Symbol%3BAcc:727821]
ENSRNOG00000003882		5.21	5	5.27	5.13	Cep350	centrosomal protein 350 [Source:RGD Symbol%3BAcc:621162]
ENSRNOG00000003883		0	0	0	0	-	hypothetical LOC317456 [Source:RGD Symbol%3BAcc:1549733]
ENSRNOG00000003884		0.04	0	0.07	0.07	Acmsd	aminocarboxymuconate semialdehyde decarboxylase [Source:RGD Symbol%3BAcc:620868]
ENSRNOG00000003888		0.05	0	0.1	0	Rgs13	regulator of G-protein signaling 13 [Source:RGD Symbol%3BAcc:1562103]
ENSRNOG00000003889		30	29.12	29.22	29.92	Tbc1d15	TBC1 domain family%2C member 15 [Source:RGD Symbol%3BAcc:1307920]
ENSRNOG00000003890		650.86	456.85	610.7	395.65	Nap1l1	nucleosome assembly protein 1-like 1 [Source:RGD Symbol%3BAcc:71094]
ENSRNOG00000003893		0.25	0.08	0.2	0.16	Ccnjl	cyclin J-like [Source:RGD Symbol%3BAcc:1561384]
ENSRNOG00000003895		0	0	0	0	Rgs1	regulator of G-protein signaling 1 [Source:RGD Symbol%3BAcc:3561]
ENSRNOG00000003897		885.74	1173.45	1161.88	1693.89	Col1a1	collagen type I alpha 1 chain [Source:RGD Symbol%3BAcc:61817]
ENSRNOG00000003899		0	0	0	0	Krt15	keratin 14 [Source:RGD Symbol%3BAcc:1307463]
ENSRNOG00000003901		25.89	30.33	27.36	26.29	Cfap36	cilia and flagella associated protein 36 [Source:RGD Symbol%3BAcc:1311732]
ENSRNOG00000003902		0	0	0	0	Fabp6	fatty acid binding protein 6 [Source:RGD Symbol%3BAcc:2592]
ENSRNOG00000003905		14.51	17.47	16.88	18.95	Nsf	N-ethylmaleimide sensitive factor%2C vesicle fusing ATPase [Source:RGD Symbol%3BAcc:621594]
ENSRNOG00000003908		13.11	4.68	12.64	5.31	Cep128	centrosomal protein 128 [Source:RGD Symbol%3BAcc:1595693]
ENSRNOG00000003915		15.14	12.64	12.08	12.6	Pacc1	proton activated chloride channel 1 [Source:RGD Symbol%3BAcc:1359339]
ENSRNOG00000003917		65.44	76.47	69.83	71.4	Uck2	uridine-cytidine kinase 2 [Source:RGD Symbol%3BAcc:620742]
ENSRNOG00000003918		13.12	13.99	12.32	13.4	Slc25a19	solute carrier family 25 member 19 [Source:RGD Symbol%3BAcc:1359554]
ENSRNOG00000003919		15.13	12.3	14.46	11.22	Rps6kb1	ribosomal protein S6 kinase B1 [Source:RGD Symbol%3BAcc:620683]
ENSRNOG00000003923		59.97	68.16	61.26	68.85	Rab21	RAB21%2C member RAS oncogene family [Source:RGD Symbol%3BAcc:1303150]
ENSRNOG00000003924		22.37	22.13	22.79	23.34	Pi4k2b	phosphatidylinositol 4-kinase type 2 beta [Source:RGD Symbol%3BAcc:1359515]
ENSRNOG00000003925		1.11	1.37	0.84	1.14	Hhat	hedgehog acyltransferase [Source:RGD Symbol%3BAcc:1311746]
ENSRNOG00000003927		26.86	19.87	24.75	17.24	Cd55	CD55 molecule (Cromer blood group) [Source:RGD Symbol%3BAcc:620651]
ENSRNOG00000003928		144.48	164.31	139.72	175.06	Tmco1	transmembrane and coiled-coil domains 1 [Source:RGD Symbol%3BAcc:1359178]
ENSRNOG00000003929		0.17	0.2	0.17	0.06	Pcdh19	protocadherin 19 [Source:MGI Symbol%3BAcc:MGI:2685563]
ENSRNOG00000003931		0.28	0.16	0.12	0.21	Arsg	arylsulfatase G [Source:RGD Symbol%3BAcc:1306571]
ENSRNOG00000003936		8.31	7.76	6.97	7.09	Pwwp2a	PWWP domain containing 2A [Source:RGD Symbol%3BAcc:1305891]
ENSRNOG00000003942		56.36	51.69	52.26	47.26	Asnsd1	asparagine synthetase domain containing 1 [Source:RGD Symbol%3BAcc:1306332]
ENSRNOG00000003946		34.5	30.53	32.06	30.38	Tor1aip1	torsin 1A interacting protein 1 [Source:RGD Symbol%3BAcc:628851]
ENSRNOG00000003947		0.02	0	0	0	Ntn1	netrin 1 [Source:RGD Symbol%3BAcc:619809]
ENSRNOG00000003948		16.58	16.93	17.44	19.06	Llgl1	LLGL scribble cell polarity complex component 1 [Source:RGD Symbol%3BAcc:3012]
ENSRNOG00000003949		2.53	2.23	3.46	2.66	AABR07037995.1	phosphorylase kinase regulatory subunit alpha 2 [Source:NCBI gene (formerly Entrezgene)%3BAcc:678739]
ENSRNOG00000003950		0.08	0.02	0.12	0.06	Lvrn	laeverin [Source:RGD Symbol%3BAcc:1562779]
ENSRNOG00000003951		152.18	162.88	151.66	150.23	Psmc1	proteasome 26S subunit%2C ATPase 1 [Source:RGD Symbol%3BAcc:621097]
ENSRNOG00000003952		0.43	0.3	0.18	0.17	AABR07020879.1	mitogen-activated protein kinase kinase kinase 19 [Source:RGD Symbol%3BAcc:1566400]
ENSRNOG00000003953		24.96	27.26	26.54	26.04	Rab3gap1	RAB3 GTPase activating protein catalytic subunit 1 [Source:RGD Symbol%3BAcc:1306487]
ENSRNOG00000003954		0.94	2.05	0.43	1.67	Il2rg	interleukin 2 receptor subunit gamma [Source:RGD Symbol%3BAcc:621466]
ENSRNOG00000003955		6.83	8.35	6.62	7	Spata7	spermatogenesis associated 7 [Source:RGD Symbol%3BAcc:621010]
ENSRNOG00000003956		0.22	0.24	0.11	0.23	Arhgap6	Rho GTPase activating protein 6 [Source:RGD Symbol%3BAcc:2323364]
ENSRNOG00000003958		23.82	20.41	22.63	21.6	Commd10	COMM domain containing 10 [Source:RGD Symbol%3BAcc:1303015]
ENSRNOG00000003959		0	0	0.06	0	Rgs18	regulator of G-protein signaling 18 [Source:RGD Symbol%3BAcc:1306522]
ENSRNOG00000003960		0	0	0	0	Cltrn	collectrin%2C amino acid transport regulator [Source:RGD Symbol%3BAcc:708489]
ENSRNOG00000003964		58.23	54.58	58.53	46.98	Nsmce2	NSE2/MMS21 homolog%2C SMC5-SMC6 complex SUMO ligase [Source:RGD Symbol%3BAcc:1305156]
ENSRNOG00000003965		0	0	0	0	Amelx	amelogenin%2C X-linked [Source:MGI Symbol%3BAcc:MGI:88005]
ENSRNOG00000003967		61.8	82.94	59	69.48	Vmp1	vacuole membrane protein 1 [Source:RGD Symbol%3BAcc:70367]
ENSRNOG00000003969		0	0	0	0	Fam20a	FAM20A%2C golgi associated secretory pathway pseudokinase [Source:RGD Symbol%3BAcc:1306364]
ENSRNOG00000003970		47.28	43.05	46.4	42.92	Tnpo2	transportin 2 [Source:RGD Symbol%3BAcc:1310356]
ENSRNOG00000003971		3.41	3.99	2.8	3.61	Gosr1	golgi SNAP receptor complex member 1 [Source:RGD Symbol%3BAcc:71093]
ENSRNOG00000003972		0	0.03	0	0	Tshr	thyroid stimulating hormone receptor [Source:RGD Symbol%3BAcc:3911]
ENSRNOG00000003973		15.34	18.35	14.16	20.2	Cyb5r1	cytochrome b5 reductase 1 [Source:RGD Symbol%3BAcc:1306084]
ENSRNOG00000003975		1198.02	1034.68	1242.38	1122.82	Pfn1	profilin 1 [Source:RGD Symbol%3BAcc:621825]
ENSRNOG00000003979		5.98	3.41	5.36	3.48	Zranb3	zinc finger RANBP2-type containing 3 [Source:RGD Symbol%3BAcc:1564952]
ENSRNOG00000003980		43.27	38.9	36.35	35.26	Ttc1	tetratricopeptide repeat domain 1 [Source:RGD Symbol%3BAcc:1359604]
ENSRNOG00000003981		5.86	6.32	5.54	5.87	Zfp18	zinc finger protein 18 [Source:RGD Symbol%3BAcc:1305130]
ENSRNOG00000003984		1.06	0.51	1.18	0.62	-	-
ENSRNOG00000003985		7.75	10.16	6.59	9.66	Tmem19	transmembrane protein 19 [Source:RGD Symbol%3BAcc:735209]
ENSRNOG00000003988		10.08	9.56	9.36	10.42	Dnajc27	DnaJ heat shock protein family (Hsp40) member C27 [Source:RGD Symbol%3BAcc:1564414]
ENSRNOG00000003990		67.62	61.81	72.11	73.12	Grb2	growth factor receptor bound protein 2 [Source:RGD Symbol%3BAcc:619758]
ENSRNOG00000003991		0.04	0.05	0.03	0.02	Ankar	ankyrin and armadillo repeat containing [Source:RGD Symbol%3BAcc:1561071]
ENSRNOG00000003992		0	0	0	0	Pik3r6	phosphoinositide-3-kinase%2C regulatory subunit 6 [Source:RGD Symbol%3BAcc:1560850]
ENSRNOG00000003997		0.12	0	0.04	0	Pld5	phospholipase D family%2C member 5 [Source:RGD Symbol%3BAcc:1562609]
ENSRNOG00000003998		36.21	39.41	32.95	46.5	Sgca	sarcoglycan%2C alpha [Source:RGD Symbol%3BAcc:1308062]
ENSRNOG00000003999		3.35	3.41	2.4	1.97	Adcy3	adenylate cyclase 3 [Source:RGD Symbol%3BAcc:71009]
ENSRNOG00000004000		3.31	4.06	3.26	4.77	Tefm	transcription elongation factor%2C mitochondrial [Source:RGD Symbol%3BAcc:1306595]
ENSRNOG00000004001		6.53	7.47	5.88	7.13	Osgepl1	O-sialoglycoprotein endopeptidase-like 1 [Source:RGD Symbol%3BAcc:1305575]
ENSRNOG00000004003		12.03	11.4	12.55	11.38	Dusp10	dual specificity phosphatase 10 [Source:RGD Symbol%3BAcc:1310844]
ENSRNOG00000004004		2.17	2.03	1.39	1.74	Nrde2	NRDE-2%2C necessary for RNA interference%2C domain containing [Source:RGD Symbol%3BAcc:1565082]
ENSRNOG00000004006		7.35	8.34	6.35	6.54	Dnajb9	DnaJ heat shock protein family (Hsp40) member B9 [Source:RGD Symbol%3BAcc:3070]
ENSRNOG00000004009		0	0	0	0	Xpnpep2	X-prolyl aminopeptidase (aminopeptidase P) 2%2C membrane-bound [Source:MGI Symbol%3BAcc:MGI:2180001]
ENSRNOG00000004011		13.78	11.7	13.43	10.82	Nedd1	NEDD1 gamma-tubulin ring complex targeting factor [Source:RGD Symbol%3BAcc:1307750]
ENSRNOG00000004013		0	0.02	0.06	0	Grip1	glutamate receptor interacting protein 1 [Source:RGD Symbol%3BAcc:621667]
ENSRNOG00000004014		20.81	20.32	22.52	20.76	Chmp6	charged multivesicular body protein 6 [Source:RGD Symbol%3BAcc:1565325]
ENSRNOG00000004016		25.19	23.56	23.92	22.84	Msl3	MSL complex subunit 3 [Source:MGI Symbol%3BAcc:MGI:1341851]
ENSRNOG00000004018		0	0	0	0	Tdrd5	tudor domain containing 5 [Source:RGD Symbol%3BAcc:1307078]
ENSRNOG00000004019		33.68	31.52	23.5	23.91	Phlda1	pleckstrin homology-like domain%2C family A%2C member 1 [Source:RGD Symbol%3BAcc:3836]
ENSRNOG00000004022		1.07	1.22	0.87	0.89	Klhdc9	kelch domain containing 9 [Source:RGD Symbol%3BAcc:1561025]
ENSRNOG00000004026		30.64	29.3	25.4	24.71	Atp2b1	ATPase plasma membrane Ca2+ transporting 1 [Source:RGD Symbol%3BAcc:621303]
[truncated: 28,453 more rows]
