# Supplementary material for: YTHDF1 impacts cardiomyocyte differentiation by regulating the TET2 mRNA
Source: PLoS One. 2026 May 15;21(5):e0349040. doi: 10.1371/journal.pone.0349040 (PMC13178915; doi:10.1371/journal.pone.0349040)
Supplement: S5 Table — (XLSX) [file pone.0349040.s003.xlsx]

## Sheet: Y_vs_C
	Chr	Start	End	Y	C	Annotation	logFC	logCPM	PValue
Peak_1	1	237587	237659	30	27	NA	0.253019	0.378895	0.718573
Peak_10	1	1216818	1217202	83	100	Ulbp1	-0.16646	1.99015	0.73318
Peak_100	1	3915480	3915634	14	34	Stxbp5	-1.17109	0.135895	0.0758549
Peak_1000	1	47307180	47307290	70	78	Ezr	-0.0539001	1.69281	0.96722
Peak_10000	1	267414314	267415262	428	438	NA	0.068788	4.21165	0.880678
Peak_10001	1	267506318	267506453	66	44	Sfr1	0.685486	1.28709	0.180855
Peak_10002	1	267507275	267507495	48	58	Sfr1	-0.170487	1.22485	0.784389
Peak_10003	1	267508641	267508951	178	197	Sfr1	-0.044161	3.01098	0.929604
Peak_10004	1	267607481	267607808	165	206	Gsto1,Gsto2	-0.217903	2.99293	0.629486
Peak_10005	1	267610283	267610545	253	275	Gsto1,Gsto2	-0.0181577	3.50061	0.979642
Peak_10006	1	267612476	267612586	125	129	Gsto1,Gsto2	0.0566293	2.4577	0.939453
Peak_10007	1	267616217	267616389	77	100	Gsto1,Gsto2	-0.27455	1.94159	0.5738
Peak_10008	1	267617122	267617191	34	52	Gsto1,Gsto2	-0.509328	0.931592	0.355786
Peak_10009	1	267790220	267790309	26	51	Cfap58	-0.866839	0.776056	0.126354
Peak_1001	1	47330869	47331054	45	35	Ezr	0.463234	0.843221	0.410904
Peak_10010	1	271252892	271252955	26	29	Itprip	-0.0551624	0.32772	1
Peak_10011	1	271254397	271254513	32	35	Itprip	-0.0270541	0.595079	1
Peak_10012	1	271255246	271255445	26	50	Itprip	-0.838343	0.758468	0.14157
Peak_10013	1	271256051	271256172	29	49	Itprip	-0.65242	0.795948	0.251764
Peak_10014	1	271275824	271275915	10	19	Mir3584,Itprip	-0.816374	-0.515562	0.289176
Peak_10015	1	271347023	271347154	24	29	Cfap58l1	-0.170085	0.276866	0.849047
Peak_10016	1	271392495	271392554	22	34	Cfap58l1	-0.523499	0.347392	0.409669
Peak_10017	1	271399995	271400173	33	60	Cfap58l1	-0.758215	1.03668	0.152441
Peak_10018	1	271764112	271764449	69	95	LOC100909704	-0.358648	1.83297	0.474378
Peak_10019	1	271769232	271769399	61	78	LOC100909704	-0.25208	1.60212	0.630523
Peak_1002	1	47331277	47331396	16	16	Ezr	0.101337	-0.383693	0.89093
Peak_10020	1	273144920	273145036	19	22	NA	-0.108712	-0.0634566	1
Peak_10021	1	273146675	273146738	9	2	NA	2.20079	-1.64062	0.0947168
Peak_10022	1	273563830	273564038	268	209	AC129049.1	0.460614	3.36294	0.292768
Peak_10023	1	273708216	273708781	465	498	Xpnpep1	0.00321209	4.36305	1
Peak_10024	1	273712531	273712663	138	184	Xpnpep1	-0.312664	2.78951	0.487136
Peak_10025	1	273713387	273713498	164	226	Xpnpep1	-0.360265	3.06199	0.420948
Peak_10026	1	273713905	273714163	218	249	Xpnpep1	-0.0896416	3.32376	0.852009
Peak_10027	1	273714821	273714949	118	117	Xpnpep1	0.114285	2.34819	0.827794
Peak_10028	1	273716107	273716235	166	152	Xpnpep1	0.22906	2.7801	0.622181
Peak_10029	1	273717444	273717563	225	205	Xpnpep1	0.236291	3.21096	0.598807
Peak_1003	1	47389645	47389748	18	4	NA	2.23574	-0.842495	0.011803
Peak_10030	1	273719371	273719655	335	277	Xpnpep1	0.376248	3.7186	0.382189
Peak_10031	1	273720637	273720712	95	90	Xpnpep1	0.179887	2.01044	0.735664
Peak_10032	1	273721643	273721748	159	181	Xpnpep1	-0.0847726	2.87056	0.861932
Peak_10033	1	273722921	273723218	366	483	Xpnpep1	-0.297963	4.17704	0.485495
Peak_10034	1	273724862	273724940	158	219	Xpnpep1	-0.36863	3.01347	0.415984
Peak_10035	1	273726999	273727121	212	239	Xpnpep1	-0.0707791	3.2742	0.88232
Peak_10036	1	273728627	273728831	307	374	Xpnpep1	-0.182604	3.86255	0.674203
Peak_10037	1	273729037	273729173	271	298	Xpnpep1	-0.0348762	3.60744	0.943292
Peak_10038	1	273730165	273730360	165	227	Xpnpep1	-0.357867	3.06933	0.423213
Peak_10039	1	273731376	273731484	122	185	Xpnpep1	-0.4981	2.71879	0.263172
Peak_1004	1	47401544	47401607	14	10	NA	0.581375	-0.743381	0.616742
Peak_10040	1	273743185	273743379	270	290	Xpnpep1	-0.000965117	3.58516	1
Peak_10041	1	273750788	273750931	167	173	Xpnpep1	0.0511664	2.87269	0.923037
Peak_10042	1	273758157	273758319	110	140	Xpnpep1	-0.245548	2.43063	0.605585
Peak_10043	1	273856488	273856817	78	78	Add3	0.101965	1.76896	0.844413
Peak_10044	1	273930953	273931137	36	53	Add3	-0.454562	0.979456	0.404957
Peak_10045	1	273940603	273940730	27	28	Add3	0.0494359	0.328752	1
Peak_10046	1	273946186	273946262	24	23	Add3	0.162663	0.119541	0.835033
Peak_10047	1	273946842	273946981	29	46	Add3	-0.56152	0.743239	0.337447
Peak_10048	1	273947082	273947145	45	31	Add3	0.637635	0.774648	0.251764
Peak_10049	1	273948196	273948393	78	81	Add3	0.0476053	1.79501	0.938477
Peak_1005	1	47401961	47402068	9	22	NA	-1.17664	-0.4332	0.108539
Peak_10050	1	273950866	273951078	49	65	Add3	-0.304854	1.32439	0.57082
Peak_10051	1	273952428	273952502	25	28	Add3	-0.0610824	0.277919	1
Peak_10052	1	273959848	273960066	46	72	Add3	-0.543049	1.36947	0.291279
Peak_10053	1	273961011	273961378	99	85	Add3	0.321655	2.0048	0.498788
Peak_10054	1	273961537	273961720	47	63	Add3	-0.319827	1.27449	0.55903
Peak_10055	1	274031022	274031440	236	299	Mxi1	-0.239118	3.51587	0.587434
Peak_10056	1	274049583	274049805	155	173	Mxi1	-0.0563329	2.81978	0.920416
Peak_10057	1	274051500	274051703	224	224	Mxi1	0.102071	3.26745	0.823156
Peak_10058	1	274067007	274067074	106	84	Mxi1	0.43715	2.0518	0.356448
Peak_10059	1	274086298	274086402	120	101	Mxi1	0.350408	2.26457	0.453501
Peak_1006	1	47412226	47412342	34	26	NA	0.487095	0.450591	0.434438
Peak_10060	1	274087122	274087282	113	113	Mxi1	0.102015	2.29262	0.843653
Peak_10061	1	274088364	274088807	269	282	Mxi1	0.0340235	3.56252	0.94152
Peak_10062	1	274089101	274089662	205	179	Mxi1	0.297598	3.05025	0.512647
Peak_10063	1	274097191	274097309	67	94	Smndc1	-0.385763	1.80663	0.4187
Peak_10064	1	274097968	274098189	86	117	Smndc1	-0.341546	2.13418	0.472088
Peak_10065	1	274100150	274100294	68	96	Smndc1	-0.394759	1.83248	0.404506
Peak_10066	1	274100773	274100943	53	95	Smndc1	-0.738493	1.68375	0.13212
Peak_10067	1	274105848	274105999	37	65	Smndc1	-0.708962	1.165	0.167316
Peak_10068	1	274106950	274107067	40	42	Smndc1	0.0316422	0.872251	1
Peak_10069	1	274245197	274245768	270	221	Dusp5	0.39084	3.40323	0.36749
Peak_1007	1	47413010	47413089	52	35	NA	0.671301	0.961238	0.221541
Peak_10070	1	274250023	274250161	61	51	Dusp5	0.359632	1.30817	0.49617
Peak_10071	1	274254176	274254235	26	24	Dusp5	0.216521	0.202557	0.765407
Peak_10072	1	274257112	274257398	59	25	Dusp5	1.33641	0.919781	0.014654
Peak_10073	1	274257610	274258009	92	68	Dusp5	0.537373	1.81059	0.282321
Peak_10074	1	274258315	274258427	22	12	Dusp5	0.969006	-0.299115	0.192852
Peak_10075	1	274310125	274310259	59	65	Smc3	-0.0375211	1.44513	0.961804
Peak_10076	1	274311124	274311222	49	51	Smc3	0.0443017	1.14661	0.954202
Peak_10077	1	274322648	274322707	9	17	Smc3	-0.807151	-0.652652	0.327413
Peak_10078	1	274329266	274329435	68	78	Smc3	-0.0956473	1.67314	0.867082
Peak_10079	1	274329940	274330007	43	40	Smc3	0.205844	0.890952	0.740156
Peak_1008	1	47587090	47587195	24	38	RGD1560015	-0.558512	0.484323	0.350959
Peak_10080	1	274330830	274330902	24	28	Smc3	-0.119688	0.251827	0.9231
Peak_10081	1	274333243	274333406	53	67	Smc3	-0.235546	1.39678	0.657255
Peak_10082	1	274338651	274338786	59	40	Smc3	0.661128	1.14015	0.224152
Peak_10083	1	274339119	274339320	82	95	Smc3	-0.11002	1.94391	0.833178
Peak_10084	1	274341178	274341356	81	106	Smc3	-0.285557	2.01898	0.567464
Peak_10085	1	274343209	274343376	69	76	Smc3	-0.0372109	1.66428	0.966428
Peak_10086	1	274345769	274345909	38	58	Smc3	-0.506571	1.08341	0.335236
Peak_10087	1	274349460	274349864	122	166	Smc3	-0.341873	2.63023	0.452586
Peak_10088	1	274350098	274350565	248	253	Smc3	0.0732941	3.42695	0.87232
Peak_10089	1	274351795	274351934	80	65	Smc3	0.400991	1.67023	0.427947
Peak_1009	1	47882946	47883005	10	9	NA	0.250824	-1.02946	1
Peak_10090	1	274352420	274352551	84	63	Smc3	0.516274	1.69103	0.30157
Peak_10091	1	274625254	274625390	37	23	Pdcd4	0.784618	0.453535	0.189878
Peak_10092	1	274625699	274625822	46	28	Pdcd4	0.815459	0.739941	0.14157
Peak_10093	1	274628926	274629020	43	22	Pdcd4	1.06454	0.565054	0.0683153
Peak_10094	1	274630976	274631045	25	21	Pdcd4	0.351744	0.0926709	0.596301
Peak_10095	1	274631143	274631271	38	63	Pdcd4	-0.625615	1.15231	0.224152
Peak_10096	1	274632736	274632868	71	90	Pdcd4	-0.239603	1.80863	0.646581
Peak_10097	1	274634501	274634672	72	66	Pdcd4	0.227247	1.59842	0.66397
Peak_10098	1	274639978	274640224	96	107	Pdcd4	-0.0543096	2.13832	0.925467
Peak_10099	1	274641496	274641664	48	47	Pdcd4	0.132154	1.07658	0.810498
Peak_101	1	3919309	3919422	40	53	Stxbp5	-0.303041	1.04191	0.579075
Peak_1010	1	47914258	47914361	105	124	NA	-0.137672	2.30777	0.780673
Peak_10100	1	274642340	274642471	72	79	Pdcd4	-0.0316753	1.72131	1
Peak_10101	1	274644203	274644295	44	50	Pdcd4	-0.082078	1.05934	0.951793
Peak_10102	1	274647342	274647426	24	28	Pdcd4	-0.119688	0.251827	0.9231
Peak_10103	1	274650331	274650418	26	12	Bbip1	1.2088	-0.152504	0.0890681
Peak_10104	1	274662951	274663093	28	33	NA	-0.134359	0.466606	0.864285
Peak_10105	1	274663641	274663828	119	84	NA	0.603868	2.14782	0.201319
Peak_10106	1	274688528	274688706	150	70	Shoc2	1.20016	2.2699	0.00999084
Peak_10107	1	274700609	274700898	284	178	Shoc2	0.775705	3.32212	0.0778032
Peak_10108	1	274701003	274701535	336	219	Shoc2	0.719324	3.58394	0.0963103
Peak_10109	1	274718361	274718563	93	85	Shoc2	0.23157	1.9567	0.649499
Peak_1011	1	47914929	47914993	80	126	Sod2	-0.552532	2.15194	0.238952
Peak_10110	1	274731533	274731719	75	56	Shoc2	0.522579	1.52933	0.293774
Peak_10111	1	274744874	274745071	44	45	Shoc2	0.0695113	0.985605	0.899352
Peak_10112	1	274749537	274749596	19	41	Shoc2	-1.00292	0.435851	0.0947834
Peak_10113	1	274750796	274751132	60	65	Shoc2	-0.0133226	1.45667	1
Peak_10114	1	274753822	274753907	33	13	NA	1.43705	0.101746	0.0218722
Peak_10115	1	275700284	275700397	6	40	NA	-2.61079	0.0710925	0.000178139
Peak_10116	1	275700797	275701010	37	30	NA	0.403174	0.599679	0.524251
Peak_10117	1	275701505	275701767	71	95	NA	-0.317497	1.8506	0.526807
Peak_10118	1	275701881	275702043	38	21	NA	0.953445	0.43236	0.10929
Peak_10119	1	275844541	275844822	107	127	NA	-0.144934	2.33828	0.763919
Peak_1012	1	47915123	47915377	194	232	Sod2	-0.155848	3.19132	0.730316
Peak_10120	1	275845510	275845793	69	74	NA	0.00119694	1.64531	1
Peak_10121	1	275845983	275846184	70	58	NA	0.372697	1.49492	0.4834
Peak_10122	1	275846262	275846584	142	157	NA	-0.0427099	2.68814	0.930575
Peak_10123	1	275846726	275847162	132	153	Gpam	-0.110768	2.61885	0.819839
Peak_10124	1	275852110	275852394	127	182	Gpam	-0.416638	2.72925	0.360217
Peak_10125	1	275853080	275853230	92	112	Gpam	-0.181442	2.14343	0.709308
Peak_10126	1	275853870	275853929	17	46	Gpam	-1.32783	0.498916	0.0258645
Peak_10127	1	275855985	275856100	26	76	Gpam	-1.44114	1.15727	0.0072533
Peak_10128	1	275856510	275856598	24	40	Gpam	-0.632268	0.526584	0.281407
Peak_10129	1	275857366	275857444	15	25	Gpam	-0.630736	-0.100167	0.410356
Peak_1013	1	47915753	47916258	994	1150	Sod2	-0.108176	5.51253	0.796838
Peak_10130	1	275859805	275859879	11	25	Gpam	-1.07402	-0.240575	0.116302
Peak_10131	1	275862404	275862540	18	15	Gpam	0.3624	-0.342161	0.590668
Peak_10132	1	275866078	275866206	29	42	Gpam	-0.430661	0.669779	0.44658
Peak_10133	1	275866691	275866814	38	29	Gpam	0.490221	0.600599	0.425433
Peak_10134	1	275868047	275868183	42	62	Gpam	-0.458623	1.19487	0.402704
Peak_10135	1	275870349	275870531	26	32	Gpam	-0.19658	0.39784	0.789772
Peak_10136	1	275876310	275876449	46	18	Gpam	1.44921	0.54738	0.0114402
Peak_10137	1	275878005	275878125	41	18	Gpam	1.28366	0.435331	0.0306957
Peak_10138	1	276011613	276011744	8	21	AABR07007000.1	-1.27747	-0.518359	0.0918123
Peak_10139	1	276011954	276012013	17	34	AABR07007000.1	-0.893157	0.218807	0.165497
Peak_1014	1	47916725	47916952	899	1069	Sod2	-0.147722	5.38851	0.724797
Peak_10140	1	276012178	276012451	74	86	AABR07007000.1	-0.114504	1.80159	0.847798
Peak_10141	1	276012594	276012713	20	8	NA	1.40957	-0.545161	0.0717909
Peak_10142	1	276242119	276242809	579	551	Acsl5	0.173601	4.59578	0.68337
Peak_10143	1	276263886	276264115	209	251	Acsl5	-0.161968	3.30099	0.72667
Peak_10144	1	276267843	276267952	116	164	Acsl5	-0.397082	2.58935	0.386846
Peak_10145	1	276272262	276272582	99	133	Acsl5	-0.323445	2.32348	0.506545
Peak_10146	1	276274919	276275130	133	200	Acsl5	-0.486072	2.83473	0.281861
Peak_10147	1	276275833	276276018	80	133	Acsl5	-0.630457	2.19811	0.183157
Peak_10148	1	276276729	276276792	54	80	Acsl5	-0.464027	1.54804	0.365107
Peak_10149	1	276277528	276277597	13	34	Acsl5	-1.27706	0.107188	0.0554419
Peak_1015	1	47919331	47919516	518	694	Sod2	-0.319789	4.68812	0.449546
Peak_10150	1	276278947	276279061	53	57	Acsl5	-0.00283517	1.27848	1
Peak_10151	1	276281411	276281484	50	47	Acsl5	0.190903	1.10616	0.723601
Peak_10152	1	276282434	276282558	142	165	Acsl5	-0.114354	2.72462	0.814563
Peak_10153	1	276284656	276284811	238	244	Acsl5	0.0661741	3.37151	0.889704
Peak_10154	1	276284950	276285056	237	219	Acsl5	0.215966	3.2946	0.618776
Peak_10155	1	276285276	276285449	315	331	Acsl5	0.0306367	3.79042	0.949725
Peak_10156	1	276286974	276287163	251	328	Acsl5	-0.283757	3.62833	0.511514
Peak_10157	1	276287608	276287721	129	188	Acsl5	-0.440879	2.76527	0.328541
Peak_10158	1	276288162	276288286	118	159	Acsl5	-0.327812	2.57507	0.46596
Peak_10159	1	276288737	276288876	167	173	Acsl5	0.0511664	2.87269	0.923037
Peak_1016	1	47921145	47921565	1474	1652	Sod2	-0.0623442	6.05648	0.8819
Peak_10160	1	276289751	276289963	169	209	Acsl5	-0.204216	3.01982	0.648099
Peak_10161	1	276291764	276291875	72	56	Zdhhc6	0.463782	1.49611	0.352348
Peak_10162	1	276295225	276295366	64	88	Zdhhc6	-0.356708	1.72616	0.466098
Peak_10163	1	276296790	276296955	41	59	Zdhhc6	-0.421888	1.14093	0.453963
Peak_10164	1	276303278	276303386	28	44	Zdhhc6	-0.547987	0.687621	0.326784
Peak_10165	1	276305269	276305438	74	89	Zdhhc6	-0.1639	1.82705	0.762513
Peak_10166	1	276306821	276306884	64	70	Zdhhc6	-0.0271045	1.55378	0.964267
Peak_10167	1	276307804	276308007	55	71	Zdhhc6	-0.265728	1.46452	0.602822
Peak_10168	1	276309472	276309657	86	110	NA	-0.252642	2.08584	0.606073
Peak_10169	1	276309997	276310191	103	129	Vti1a	-0.222358	2.32497	0.639703
Peak_1017	1	47942507	47942656	63	44	Wtap	0.618497	1.24774	0.228929
Peak_10170	1	276315595	276315734	55	108	Vti1a	-0.869968	1.81764	0.0742885
Peak_10171	1	276321301	276321461	45	108	Vti1a	-1.15877	1.72526	0.0200602
Peak_10172	1	276373385	276373504	35	78	Vti1a	-1.05142	1.30327	0.0409575
Peak_10173	1	276384262	276384417	101	134	Vti1a	-0.305421	2.34196	0.529374
Peak_10174	1	276486905	276487029	122	144	Vti1a	-0.136931	2.52036	0.770029
Peak_10175	1	276487548	276487666	85	90	Vti1a	0.0196377	1.92972	1
Peak_10176	1	276704884	276704989	20	18	Tcf7l2	0.252467	-0.159978	0.715251
Peak_10177	1	276706948	276707077	23	28	Tcf7l2	-0.180775	0.225263	0.844661
Peak_10178	1	276710364	276710445	28	24	Tcf7l2	0.322961	0.256083	0.628894
Peak_10179	1	276714997	276715112	26	20	Tcf7l2	0.478009	0.0938057	0.457586
Peak_1018	1	47942807	47942973	98	74	Wtap	0.506637	1.91216	0.293717
Peak_10180	1	276715794	276715908	22	30	Tcf7l2	-0.343656	0.249698	0.628894
Peak_10181	1	276716273	276716416	36	43	Tcf7l2	-0.153723	0.818914	0.780416
Peak_10182	1	276720699	276720800	23	18	Tcf7l2	0.452972	-0.0586497	0.488736
Peak_10183	1	276728339	276728842	116	97	Tcf7l2	0.359771	2.21244	0.458053
Peak_10184	1	276729750	276729881	24	32	Tcf7l2	-0.311503	0.349437	0.647815
Peak_10185	1	276879503	276879637	18	34	NA	-0.811259	0.245439	0.205278
Peak_10186	1	277241390	277241453	8	2	Casp7	2.03325	-1.74101	0.143685
Peak_10187	1	277336018	277336150	24	13	Dclre1a	0.979589	-0.189065	0.131633
Peak_10188	1	277345520	277345579	8	10	Dclre1a	-0.21677	-1.09607	0.841171
Peak_10189	1	277347346	277347409	22	17	Dclre1a	0.47104	-0.124188	0.472815
Peak_1019	1	47947512	47947598	82	56	Wtap	0.651115	1.60402	0.188918
Peak_10190	1	277349082	277349164	21	26	Dclre1a	-0.204898	0.116173	0.835033
Peak_10191	1	277355869	277356239	125	144	Nhlrc2	-0.101918	2.53683	0.847607
Peak_10192	1	277359672	277359809	64	31	Nhlrc2	1.14464	1.08832	0.0331458
Peak_10193	1	277375151	277375375	30	18	Nhlrc2	0.834544	0.153664	0.178055
Peak_10194	1	277375402	277375489	6	12	Nhlrc2	-0.884643	-1.09936	0.312308
Peak_10195	1	277379349	277379408	12	15	Nhlrc2	-0.217771	-0.601653	0.874509
Peak_10196	1	277383497	277383645	32	33	Nhlrc2	0.0575127	0.554755	1
Peak_10197	1	277398963	277399062	23	22	Nhlrc2	0.16534	0.0618187	0.829731
Peak_10198	1	277403618	277403699	15	22	Nhlrc2	-0.447325	-0.200415	0.61982
Peak_10199	1	277404671	277404803	25	26	Nhlrc2	0.0453223	0.227414	1
Peak_102	1	3920559	3920724	75	65	Stxbp5	0.308027	1.6197	0.547668
Peak_1020	1	47949910	47950031	79	35	Wtap	1.2735	1.34375	0.0139261
Peak_10200	1	277409930	277409993	27	19	Nhlrc2	0.605723	0.0949403	0.338487
Peak_10201	1	277410311	277410374	19	22	Nhlrc2	-0.108712	-0.0634566	1
Peak_10202	1	277412425	277412575	15	46	Nhlrc2	-1.50705	0.453942	0.0132402
Peak_10203	1	277412623	277412705	34	24	Nhlrc2	0.601977	0.405851	0.325815
Peak_10204	1	277605954	277606171	90	70	NA	0.463965	1.80959	0.357541
Peak_10205	1	277606310	277606516	74	97	NA	-0.287906	1.8928	0.561901
Peak_10206	1	277606641	277607103	177	179	Ccdc186	0.0858575	2.93883	0.867703
Peak_10207	1	277607782	277607891	83	86	Ccdc186	0.0508275	1.88096	0.941697
Peak_10208	1	277609106	277609313	191	169	Ccdc186	0.278483	2.9578	0.533782
Peak_10209	1	277612360	277612549	140	170	Ccdc186	-0.177836	2.73749	0.703569
Peak_1021	1	47951415	47951547	47	27	Wtap	0.898627	0.740805	0.104992
Peak_10210	1	277613856	277613926	46	57	Ccdc186	-0.206695	1.18453	0.73658
Peak_10211	1	277615265	277615403	106	99	Ccdc186	0.200447	2.1559	0.690199
Peak_10212	1	277616102	277616220	70	61	Ccdc186	0.300099	1.52641	0.582962
Peak_10213	1	277617232	277617296	28	30	Ccdc186	0.00258115	0.399844	1
Peak_10214	1	277622458	277622560	34	24	Ccdc186	0.601977	0.405851	0.325815
Peak_10215	1	277623423	277623645	64	53	Ccdc186	0.373404	1.36928	0.479958
Peak_10216	1	277628502	277629210	243	283	Ccdc186	-0.117662	3.49355	0.797801
Peak_10217	1	277637432	277637653	90	100	NA	-0.0498096	2.04482	0.921266
Peak_10218	1	277732593	277732685	53	50	Afap1l2	0.185741	1.1894	0.73658
Peak_10219	1	277732812	277733045	85	109	Afap1l2	-0.256332	2.0713	0.602719
Peak_1022	1	47952854	47953010	109	50	Wtap	1.22432	1.81056	0.0116022
Peak_10220	1	277734114	277734248	54	73	Afap1l2	-0.332147	1.47471	0.538354
Peak_10221	1	277735322	277735428	32	38	Afap1l2	-0.145279	0.653496	0.817902
Peak_10222	1	277739185	277739310	27	44	Afap1l2	-0.600225	0.668	0.28511
Peak_10223	1	277741509	277741572	15	15	Afap1l2	0.101284	-0.466183	0.886005
Peak_10224	1	277746758	277746915	33	28	Afap1l2	0.337776	0.471471	0.607637
Peak_10225	1	277748534	277748763	39	39	Afap1l2	0.101802	0.804329	0.943888
Peak_10226	1	277755142	277755201	7	19	Afap1l2	-1.3236	-0.655569	0.098175
Peak_10227	1	277826836	277827103	40	27	Afap1l2	0.666612	0.602437	0.262839
Peak_10228	1	278198178	278198267	32	10	Fam160b1	1.76707	-0.0168729	0.0109584
Peak_10229	1	278207855	278207993	36	44	Fam160b1	-0.186792	0.835808	0.780416
Peak_1023	1	47958465	47959057	190	111	Wtap	0.876802	2.71152	0.0516898
Peak_10230	1	278209566	278209625	26	50	Fam160b1	-0.838343	0.758468	0.14157
Peak_10231	1	278209817	278209940	19	41	Fam160b1	-1.00292	0.435851	0.0947834
Peak_10232	1	278212860	278212986	63	34	Fam160b1	0.989222	1.11556	0.0652435
Peak_10233	1	278213161	278213349	69	82	Fam160b1	-0.146656	1.71974	0.808507
Peak_10234	1	278214991	278215084	55	50	Fam160b1	0.239061	1.21679	0.65882
Peak_10235	1	278215556	278215703	66	69	Fam160b1	0.0379274	1.56507	1
Peak_10236	1	278216347	278216411	47	43	Fam160b1	0.229813	1.00295	0.66062
Peak_10237	1	278216715	278216832	79	92	Fam160b1	-0.117481	1.89518	0.828066
Peak_10238	1	278217699	278217758	54	71	Fam160b1	-0.292141	1.45304	0.567518
Peak_10239	1	278221481	278221757	103	147	Fam160b1	-0.410626	2.42819	0.378786
Peak_1024	1	47966441	47967004	105	59	Wtap	0.932225	1.85063	0.0534239
Peak_10240	1	278222155	278222214	33	38	NA	-0.101049	0.673335	0.879379
Peak_10241	1	278222264	278222855	238	276	NA	-0.111524	3.46061	0.813653
Peak_10242	1	278223101	278223560	158	150	NA	0.176946	2.73376	0.703569
Peak_10243	1	278311484	278311557	14	5	Trub1	1.56306	-1.02297	0.113724
Peak_10244	1	278332192	278332276	26	14	Trub1	0.988612	-0.0867911	0.122265
Peak_10245	1	278415865	278415964	10	20	Trub1	-0.889886	-0.473084	0.236007
Peak_10246	1	278557707	278558023	168	215	Atrnl1	-0.253581	3.0378	0.566992
Peak_10247	1	278580811	278580972	61	63	Atrnl1	0.0554736	1.44635	0.961804
Peak_10248	1	278581954	278582145	57	101	Atrnl1	-0.721992	1.77574	0.133555
Peak_10249	1	278590580	278590744	122	140	Atrnl1	-0.0963256	2.49945	0.843366
Peak_1025	1	47967394	47967457	16	9	Wtap	0.922436	-0.69056	0.264725
Peak_10250	1	278594325	278594608	104	132	Atrnl1	-0.241569	2.34892	0.624183
Peak_10251	1	278601824	278602037	70	94	Atrnl1	-0.32268	1.83346	0.522347
Peak_10252	1	278603819	278603896	50	54	Atrnl1	-0.00888201	1.2004	1
Peak_10253	1	278605685	278605915	185	205	Atrnl1	-0.0459412	3.06694	0.932322
Peak_10254	1	278608415	278608662	88	136	Atrnl1	-0.5253	2.27086	0.261094
Peak_10255	1	278620626	278620861	83	112	Atrnl1	-0.329759	2.07752	0.496086
Peak_10256	1	278629794	278629870	45	81	Atrnl1	-0.744312	1.45849	0.149173
Peak_10257	1	278632676	278632921	197	214	Atrnl1	-0.0172767	3.14231	0.974211
Peak_10258	1	278633792	278633951	181	185	Atrnl1	0.0705442	2.97812	0.885586
Peak_10259	1	278639459	278639684	74	85	Atrnl1	-0.0976558	1.793	0.877309
Peak_1026	1	47972389	47972497	20	29	Acat2	-0.431677	0.16955	0.543944
Peak_10260	1	278645653	278645823	67	88	Atrnl1	-0.290741	1.75452	0.550879
Peak_10261	1	278648121	278648311	112	123	Atrnl1	-0.0329965	2.346	0.95664
Peak_10262	1	278650602	278650804	87	85	Atrnl1	0.135484	1.90696	0.800968
Peak_10263	1	278656269	278656531	173	182	Atrnl1	0.0289412	2.93392	0.970397
Peak_10264	1	278661768	278662006	159	176	Atrnl1	-0.0443876	2.85007	0.937538
Peak_10265	1	278678982	278679158	110	112	Atrnl1	0.0760471	2.26692	0.88616
Peak_10266	1	278687256	278687337	44	49	Atrnl1	-0.0530077	1.0449	1
Peak_10267	1	278698269	278698426	41	46	Atrnl1	-0.0636988	0.952666	0.948147
Peak_10268	1	278700183	278700243	16	23	Atrnl1	-0.418698	-0.131573	0.632833
Peak_10269	1	278731675	278731734	15	16	Atrnl1	0.0089464	-0.42503	1
Peak_1027	1	47972925	47973108	29	49	Acat2	-0.65242	0.795948	0.251764
Peak_10270	1	278749711	278749851	43	54	Atrnl1	-0.225909	1.10109	0.723601
Peak_10271	1	278900651	278900810	46	79	NA	-0.676676	1.4482	0.19203
Peak_10272	1	279009005	279009182	44	61	NA	-0.368287	1.20925	0.507218
Peak_10273	1	279096421	279097927	386	324	NA	0.354609	3.9313	0.41041
Peak_10274	1	279098272	279098388	43	30	NA	0.619331	0.719207	0.295898
Peak_10275	1	280341190	280341267	6	14	NA	-1.10483	-0.975232	0.183239
Peak_10276	1	280459416	280459559	159	95	Pdzd8	0.844285	2.46932	0.0665798
Peak_10277	1	280460011	280460098	104	83	Pdzd8	0.426952	2.02915	0.367192
Peak_10278	1	280461172	280461364	174	126	Pdzd8	0.56731	2.70224	0.215115
Peak_10279	1	280461788	280462289	531	469	Pdzd8	0.281181	4.42192	0.510104
Peak_1028	1	47977233	47977427	90	98	Acat2	-0.0207013	2.03029	0.973468
Peak_10280	1	280462593	280463181	598	527	Pdzd8	0.284407	4.59129	0.501362
Peak_10281	1	280463389	280463660	329	229	Pdzd8	0.624581	3.59018	0.149102
Peak_10282	1	280485537	280485706	108	129	Pdzd8	-0.154049	2.35622	0.746029
Peak_10283	1	280496085	280496240	71	88	Pdzd8	-0.207229	1.79148	0.699344
Peak_10284	1	280514546	280515605	1934	1475	Pdzd8	0.492964	6.191	0.234644
Peak_10285	1	280633946	280634220	66	48	Emx2	0.560308	1.33538	0.277001
Peak_10286	1	280635011	280635131	18	22	Emx2	-0.186209	-0.0965188	0.906762
Peak_10287	1	280639733	280639910	32	16	Emx2	1.09593	0.155883	0.0758549
Peak_10288	1	281063864	281063927	19	22	NA	-0.108712	-0.0634566	1
Peak_10289	1	281064088	281064223	30	36	NA	-0.160297	0.573202	0.809426
Peak_1029	1	47980427	47980555	80	102	Acat2	-0.248026	1.98126	0.62963
Peak_10290	1	281065376	281065561	61	40	Rab11fip2	0.709126	1.16851	0.189794
Peak_10291	1	281071435	281071498	16	9	Rab11fip2	0.922436	-0.69056	0.264725
Peak_10292	1	281093723	281093973	77	20	Rab11fip2	2.03994	1.12566	0.000183518
Peak_10293	1	281095086	281095341	27	42	Rab11fip2	-0.533312	0.629765	0.349386
Peak_10294	1	281100860	281101090	43	38	Rab11fip2	0.2796	0.858226	0.635664
Peak_10295	1	281101300	281101714	114	106	Rab11fip2	0.206862	2.25603	0.664718
Peak_10296	1	281346618	281346795	10	20	NA	-0.889886	-0.473084	0.236007
Peak_10297	1	281349339	281349398	14	11	Fam204a	0.445548	-0.693522	0.745626
Peak_10298	1	281361982	281362102	24	19	Fam204a	0.436599	0.00403842	0.503739
Peak_10299	1	281370412	281370500	34	23	Fam204a	0.663041	0.382939	0.276744
Peak_103	1	3932374	3932492	24	23	Stxbp5	0.162663	0.119541	0.835033
Peak_1030	1	47983815	47983959	66	103	Acat2	-0.539157	1.8728	0.264508
Peak_10300	1	281370639	281370702	25	24	Fam204a	0.160204	0.175043	0.839999
Peak_10301	1	281370816	281370900	14	28	Fam204a	-0.892153	-0.0382503	0.209224
Peak_10302	1	281371389	281371676	67	71	Fam204a	0.0184366	1.59562	1
Peak_10303	1	281376692	281377130	130	120	Fam204a	0.217388	2.43758	0.644637
Peak_10304	1	281815539	281816024	316	262	NA	0.372324	3.6366	0.393771
Peak_10305	1	281816930	281817243	239	292	Cacul1	-0.186741	3.50597	0.675116
Peak_10306	1	281817463	281817825	247	287	Cacul1	-0.114358	3.51522	0.800646
Peak_10307	1	281818190	281818569	564	490	Cacul1	0.304969	4.49792	0.473166
Peak_10308	1	281818867	281818978	310	296	Cacul1	0.168729	3.70107	0.704631
Peak_10309	1	281825312	281825494	283	294	Cacul1	0.0470934	3.62879	0.925441
Peak_1031	1	47984718	47984903	79	124	Acat2	-0.547592	2.13127	0.245342
Peak_10310	1	281828563	281828731	94	115	Cacul1	-0.188547	2.17758	0.692756
Peak_10311	1	281834121	281834275	129	123	Cacul1	0.170671	2.44819	0.721861
Peak_10312	1	281836429	281836609	132	127	Cacul1	0.157685	2.48693	0.747205
Peak_10313	1	281855953	281856134	91	115	Cacul1	-0.23528	2.15645	0.622057
Peak_10314	1	281856899	281857062	134	123	Cacul1	0.225483	2.47694	0.634971
Peak_10315	1	281863936	281864308	156	147	LOC100359574,Cacul1	0.187703	2.71062	0.683399
Peak_10316	1	281873867	281874120	885	910	Cacul1	0.0619302	5.25967	0.883186
Peak_10317	1	281877472	281877958	1649	1595	NA	0.150151	6.11358	0.718005
Peak_10318	1	281925577	281925663	24	20	NA	0.363087	0.0338088	0.584105
Peak_10319	1	281925915	281926007	26	14	NA	0.988612	-0.0867911	0.122265
Peak_1032	1	47985591	47985774	77	121	Acat2	-0.549234	2.09601	0.247663
Peak_10320	1	281946020	281946093	44	16	NA	1.55388	0.460399	0.00908383
Peak_10321	1	282063953	282064197	162	164	AABR07007121.1	0.0843613	2.81326	0.856455
Peak_10322	1	282140012	282140130	63	58	Eif3a	0.22097	1.41428	0.695403
Peak_10323	1	282140576	282140945	565	462	Eif3a	0.39239	4.46208	0.355652
Peak_10324	1	282142045	282142234	487	509	Eif3a	0.0383744	4.41206	0.928594
Peak_10325	1	282143151	282143385	484	370	Eif3a	0.489465	4.19864	0.251178
Peak_10326	1	282145531	282146267	2455	2134	Eif3a	0.304274	6.61616	0.461877
Peak_10327	1	282146861	282146938	402	405	Eif3a	0.0913732	4.11071	0.839066
Peak_10328	1	282147983	282148189	352	334	Eif3a	0.17779	3.87903	0.677667
Peak_10329	1	282151338	282151448	67	93	Eif3a	-0.370354	1.79807	0.438804
Peak_1033	1	47989429	47989504	57	87	Acat2	-0.507021	1.6483	0.306875
Peak_10330	1	282152688	282152956	226	204	Eif3a	0.249736	3.21118	0.577418
Peak_10331	1	282153512	282153630	152	129	Eif3a	0.338526	2.60561	0.459137
Peak_10332	1	282153782	282153926	143	136	Eif3a	0.17438	2.59295	0.710036
Peak_10333	1	282155288	282155396	139	119	Eif3a	0.325934	2.48397	0.485133
Peak_10334	1	282155689	282155842	153	164	Eif3a	0.00196224	2.77208	1
Peak_10335	1	282156821	282156935	90	118	Eif3a	-0.288312	2.16935	0.541063
Peak_10336	1	282158814	282158962	113	94	Eif3a	0.367272	2.17207	0.44636
Peak_10337	1	282160610	282160909	196	199	Eif3a	0.0801625	3.08714	0.866712
Peak_10338	1	282161201	282161367	187	195	Eif3a	0.0416648	3.03874	0.93099
Peak_10339	1	282161753	282161838	44	55	Eif3a	-0.219243	1.12944	0.728067
Peak_1034	1	47991218	47991286	38	69	Acat2	-0.756602	1.23082	0.135056
Peak_10340	1	282162106	282162231	91	148	Eif3a	-0.598881	2.36165	0.1915
Peak_10341	1	282169758	282169985	375	471	Eif3a	-0.226641	4.17314	0.598038
Peak_10342	1	282188117	282188231	70	76	Dennd10	-0.0164883	1.67422	1
Peak_10343	1	282190777	282190939	122	114	Dennd10	0.199763	2.35549	0.684345
Peak_10344	1	282197144	282197263	18	14	Dennd10	0.461054	-0.381005	0.491634
Peak_10345	1	282202082	282202215	29	51	Dennd10	-0.709987	0.830034	0.20588
Peak_10346	1	282206743	282206861	39	56	Dennd10	-0.418702	1.06996	0.430389
Peak_10347	1	282207978	282208102	24	25	Dennd10	0.0430149	0.173945	1
Peak_10348	1	282210409	282210468	16	11	Dennd10	0.636653	-0.595898	0.450755
Peak_10349	1	282210503	282210566	14	6	Dennd10	1.3061	-0.962464	0.183239
Peak_1035	1	47998012	47998086	17	33	Acat2l1	-0.850254	0.192773	0.191758
Peak_10350	1	282238960	282239495	268	288	Prdx3	-0.0017071	3.57488	1
Peak_10351	1	282239869	282240065	298	333	Prdx3	-0.0580589	3.75527	0.905868
Peak_10352	1	282244358	282244507	91	90	Prdx3	0.117907	1.97868	0.83642
Peak_10353	1	282246450	282246594	46	53	Prdx3	-0.101973	1.13087	0.907785
Peak_10354	1	282247565	282247739	73	97	Prdx3	-0.307503	1.88427	0.535498
Peak_10355	1	282249553	282249695	111	178	Prdx3	-0.578672	2.63165	0.201456
Peak_10356	1	282251084	282251228	100	136	Prdx3	-0.341112	2.34746	0.478556
Peak_10357	1	282265292	282265670	131	79	Grk5	0.830736	2.19901	0.0734069
Peak_10358	1	282354436	282354526	44	35	Grk5	0.4309	0.825557	0.446668
Peak_10359	1	282396481	282396646	30	30	Grk5	0.101704	0.446664	0.93103
Peak_1036	1	48025424	48025606	78	106	Acat2l1	-0.339922	1.99539	0.494589
Peak_10360	1	282438793	282438867	9	19	Grk5	-0.966468	-0.560768	0.213003
Peak_10361	1	282442555	282442652	40	17	Grk5	1.32999	0.388999	0.0262297
Peak_10362	1	282443507	282443620	37	23	Grk5	0.784618	0.453535	0.189878
Peak_10363	1	282446496	282446555	10	12	Grk5	-0.159091	-0.854884	0.860057
Peak_10364	1	282451495	282451554	7	12	Grk5	-0.666317	-1.03432	0.436353
Peak_10365	1	282453662	282453797	37	50	Grk5	-0.331311	0.949545	0.557621
Peak_10366	1	282456485	282456626	33	39	Grk5	-0.138398	0.692028	0.821857
Peak_10367	1	282460101	282460225	32	17	Grk5	1.00915	0.182728	0.10085
Peak_10368	1	282462260	282462440	10	44	Grk5	-2.02232	0.286859	0.00120867
Peak_10369	1	282490972	282491031	4	11	Zfp950	-1.33133	-1.31205	0.17087
Peak_1037	1	48025857	48025942	40	75	Tcp1,Acat2l1	-0.802908	1.33048	0.131068
Peak_10370	1	282491869	282492024	6	16	Zfp950	-1.29583	-0.86107	0.13926
Peak_10371	1	282492404	282492474	4	13	Zfp950	-1.56976	-1.16909	0.0883316
Peak_10372	1	282498766	282498872	18	22	AABR07007130.2	-0.186209	-0.0965188	0.906762
Peak_10373	1	282503765	282504217	295	262	NA	0.273153	3.58195	0.529809
Peak_10374	1	282535580	282535866	189	275	NA	-0.438676	3.30897	0.321864
Peak_10375	1	282536270	282536348	151	169	NA	-0.0602996	2.78453	0.902069
Peak_10376	1	282541355	282541443	163	211	NA	-0.270061	3.00361	0.546285
Peak_10377	1	282542242	282542799	508	647	NA	-0.246755	4.6201	0.556887
Peak_10378	1	282551374	282551499	145	183	NA	-0.233484	2.81703	0.601873
Peak_10379	1	282551683	282551745	42	82	NA	-0.861246	1.43477	0.0962145
Peak_1038	1	48026586	48027046	192	288	Tcp1	-0.482577	3.35676	0.270768
Peak_10380	1	282552981	282553676	421	304	NA	0.571676	3.96485	0.180961
Peak_10381	1	282679126	282679347	79	68	Ces2c	0.317903	1.68836	0.536812
Peak_10382	1	282684848	282684912	33	58	Ces2c	-0.709413	1.00723	0.184058
Peak_10383	1	282685329	282685578	51	65	Ces2c	-0.247277	1.34935	0.647873
Peak_10384	10	2961	3020	44	73	LOC102550577	-0.626872	1.35658	0.223529
Peak_10385	10	13086	13215	54	51	LOC103690118	0.184151	1.21611	0.740639
Peak_10386	10	28280	28395	51	39	LOC103689943	0.487778	1.00599	0.382745
Peak_10387	10	32854	32958	47	62	LOC103689943	-0.296791	1.26208	0.59257
Peak_10388	10	37311	37444	57	33	LOC103689943	0.888025	1.01056	0.101462
Peak_10389	10	40181	40253	17	22	LOC103689943	-0.268106	-0.130342	0.811404
Peak_1039	1	48027304	48027453	139	138	Tcp1	0.112443	2.58177	0.815117
Peak_10390	10	43089	43184	39	54	LOC103689943	-0.366357	1.04116	0.497412
Peak_10391	10	43341	43410	14	36	LOC103689943	-1.25325	0.189509	0.0535035
Peak_10392	10	43648	43741	54	65	LOC103689943	-0.165004	1.38601	0.765893
Peak_10393	10	46869	47015	50	63	LOC103689943	-0.230782	1.31306	0.678134
Peak_10394	10	52360	52471	28	41	LOC103689943	-0.446417	0.63067	0.436186
Peak_10395	10	55121	55213	40	46	LOC103689943	-0.0992169	0.936312	0.895521
Peak_10396	10	56007	56091	34	52	LOC103689943	-0.509328	0.931592	0.355786
Peak_10397	10	57839	57922	50	35	LOC103689943	0.614851	0.928479	0.265717
Peak_10398	10	71072	71293	33	66	LOC103689943	-0.895437	1.12157	0.0853173
Peak_10399	10	71599	71795	47	36	LOC103689943	0.485311	0.894167	0.386886
Peak_104	1	3941682	3941758	16	37	Stxbp5	-1.10153	0.268434	0.0812893
Peak_1040	1	48027811	48027974	126	139	Tcp1	-0.0394959	2.51648	0.961157
Peak_10400	10	71923	71986	19	5	LOC103689943	2.00039	-0.735864	0.0180032
Peak_10401	10	539127	539255	3	17	NA	-2.35446	-0.980013	0.0144854
Peak_10402	10	547062	547250	145	162	NA	-0.0577659	2.7255	0.915116
Peak_10403	10	547569	548256	341	349	NA	0.0686478	3.88556	0.882572
Peak_10404	10	549094	549234	83	47	NA	0.920706	1.52361	0.0628006
Peak_10405	10	549797	549969	140	104	Abcc1	0.530419	2.40772	0.246301
Peak_10406	10	553204	553279	44	64	Abcc1	-0.437407	1.24753	0.417643
Peak_10407	10	555744	555914	80	84	Abcc1	0.0316903	1.83838	0.970045
Peak_10408	10	556556	556686	110	86	Abcc1	0.456634	2.09605	0.336383
Peak_10409	10	557402	557519	131	121	Abcc1	0.216473	2.44888	0.647044
Peak_1041	1	48029316	48029431	146	164	Tcp1	-0.0655466	2.73923	0.899136
Peak_10410	10	558441	558710	116	107	Abcc1	0.218397	2.2754	0.647886
Peak_10411	10	562052	562221	80	74	Abcc1	0.214254	1.75235	0.662098
Peak_10412	10	564228	564395	105	106	Abcc1	0.0883484	2.19511	0.857228
Peak_10413	10	565672	565780	114	103	Abcc1	0.248231	2.23718	0.598299
Peak_10414	10	574369	574631	153	139	Abcc1	0.240369	2.65877	0.608131
Peak_10415	10	576229	576458	130	158	Abcc1	-0.179129	2.6327	0.701252
Peak_10416	10	578447	578609	111	118	Abcc1	0.0138856	2.31001	1
Peak_10417	10	580980	581122	53	57	Abcc1	-0.00283517	1.27848	1
Peak_10418	10	583445	583513	41	47	Abcc1	-0.0946395	0.968066	0.897473
Peak_10419	10	585743	585868	38	41	Abcc1	-0.0074729	0.820576	1
Peak_1042	1	48029743	48029816	94	102	Tcp1	-0.0156885	2.08925	1
Peak_10420	10	586875	586997	63	24	Abcc1	1.48944	0.969789	0.00646921
Peak_10421	10	590861	591148	78	41	Abcc1	1.02766	1.40102	0.0389391
Peak_10422	10	593522	593612	25	33	Abcc1	-0.297115	0.396838	0.656561
Peak_10423	10	602902	603013	32	32	Abcc1	0.101731	0.534155	0.93439
Peak_10424	10	605033	605188	46	42	Abcc1	0.23271	0.971935	0.704167
Peak_10425	10	605795	605984	42	49	Abcc1	-0.119934	1.01405	0.901163
Peak_10426	10	611969	612095	51	59	Abcc1	-0.107844	1.27715	0.873603
Peak_10427	10	613016	613129	25	27	Abcc1	-0.00886076	0.252891	1
Peak_10428	10	626475	626605	27	36	Abcc1	-0.311658	0.508477	0.616569
Peak_10429	10	628900	629008	55	41	Abcc1	0.524548	1.09582	0.343656
Peak_1043	1	48030699	48030771	108	123	Tcp1	-0.0854065	2.32087	0.868389
Peak_10430	10	631462	631577	35	28	Abcc1	0.422365	0.516115	0.503902
Peak_10431	10	632879	633021	28	32	Abcc1	-0.0901409	0.444699	0.93103
Peak_10432	10	641718	642000	93	125	Abcc1	-0.324121	2.2353	0.481903
Peak_10433	10	656981	657086	33	27	Abcc1	0.389997	0.44961	0.543792
Peak_10434	10	730278	730367	29	68	Fopnl	-1.12411	1.09092	0.0331458
Peak_10435	10	733884	734068	70	107	Fopnl	-0.509317	1.93835	0.303696
Peak_10436	10	735290	735353	14	22	Fopnl	-0.546039	-0.236745	0.52678
Peak_10437	10	745965	746044	43	56	Fopnl	-0.278253	1.12873	0.642769
Peak_10438	10	750064	750273	71	65	Fopnl	0.229086	1.57797	0.659979
Peak_10439	10	750470	751036	66	91	Fopnl	-0.36069	1.77159	0.454597
Peak_1044	1	48031907	48032078	130	157	Tcp1	-0.169976	2.62789	0.717203
Peak_10440	10	816463	816618	96	113	Myh11	-0.132929	2.17839	0.784523
Peak_10441	10	819467	819734	252	290	Myh11	-0.100455	3.53674	0.822737
Peak_10442	10	822037	822352	229	277	Myh11	-0.172325	3.43718	0.699183
Peak_10443	10	822467	822709	134	170	Myh11	-0.240974	2.7087	0.605157
Peak_10444	10	831267	831413	164	171	Myh11	0.0417963	2.85142	0.937538
Peak_10445	10	833049	833495	468	483	Myh11	0.0565984	4.34594	0.896715
Peak_10446	10	834343	834512	149	183	Myh11	-0.194256	2.83491	0.662634
Peak_10447	10	835072	835141	54	65	Myh11	-0.165004	1.38601	0.765893
Peak_10448	10	837351	837478	78	103	Myh11	-0.298554	1.97278	0.555974
Peak_10449	10	840211	840442	148	174	Myh11	-0.13126	2.79231	0.775231
Peak_1045	1	48032119	48032290	129	150	Tcp1	-0.11536	2.58852	0.816321
Peak_10450	10	841730	841894	108	125	Myh11	-0.108652	2.33275	0.826467
Peak_10451	10	843333	843533	151	130	Myh11	0.317881	2.6053	0.487829
Peak_10452	10	845064	845230	143	130	Myh11	0.239412	2.56301	0.6017
Peak_10453	10	845419	845661	203	231	Myh11	-0.0842366	3.21906	0.853506
Peak_10454	10	848407	848618	160	213	Myh11	-0.310443	2.99916	0.48754
Peak_10455	10	848809	849041	183	172	Myh11	0.191428	2.93648	0.670085
Peak_10456	10	849273	849458	208	237	Myh11	-0.0861271	3.25481	0.857217
Peak_10457	10	849777	849904	156	215	Myh11	-0.360416	2.99071	0.420365
Peak_10458	10	851105	851235	69	100	Myh11	-0.432551	1.87424	0.378238
Peak_10459	10	852013	852241	90	136	Myh11	-0.492923	2.28391	0.290632
Peak_1046	1	48033187	48033362	155	178	Tcp1	-0.0974078	2.8407	0.843793
Peak_10460	10	852696	852798	67	48	Myh11	0.581964	1.34784	0.258046
Peak_10461	10	852904	853065	136	119	Myh11	0.294483	2.46687	0.528896
Peak_10462	10	858531	859042	177	189	Myh11	0.00748596	2.97712	1
Peak_10463	10	861563	861765	69	46	Nde1	0.685556	1.34912	0.180146
Peak_10464	10	863140	863321	76	52	Nde1	0.648317	1.49848	0.190932
Peak_10465	10	868340	868552	25	35	Nde1	-0.381682	0.441751	0.543792
Peak_10466	10	878526	878641	47	29	Nde1	0.796008	0.776348	0.150282
Peak_10467	10	893696	893889	88	68	Nde1	0.473329	1.77406	0.34678
Peak_10468	10	895895	896042	73	79	Nde1	-0.0118088	1.73086	1
Peak_10469	10	908830	908977	48	43	Marf1	0.26011	1.01859	0.618913
Peak_1047	1	48034204	48034263	49	58	Mrpl18	-0.140813	1.23827	0.828105
Peak_10470	10	913418	913592	46	64	Marf1	-0.373448	1.27383	0.489556
Peak_10471	10	914570	915184	121	151	Marf1	-0.217213	2.55085	0.632915
Peak_10472	10	917812	917934	52	40	Marf1	0.479321	1.03631	0.391316
Peak_10473	10	923593	923789	43	62	Marf1	-0.424772	1.20856	0.438716
Peak_10474	10	924166	924225	37	48	Marf1	-0.272572	0.918188	0.642237
Peak_10475	10	924395	924458	40	41	Marf1	0.0662995	0.855775	1
Peak_10476	10	925769	925828	14	35	Marf1	-1.21275	0.162955	0.0637359
Peak_10477	10	927377	927463	40	50	Marf1	-0.219187	0.997611	0.704167
Peak_10478	10	933785	933848	10	28	Marf1	-1.37266	-0.172436	0.041904
Peak_10479	10	935536	935595	23	23	Marf1	0.101576	0.0904011	0.915762
Peak_1048	1	48036310	48036468	70	81	Mrpl18	-0.108259	1.72026	0.871668
Peak_10480	10	936504	936610	48	58	Marf1	-0.170487	1.22485	0.784389
Peak_10481	10	938304	938396	37	42	Marf1	-0.080481	0.819745	0.889178
Peak_10482	10	939148	939267	49	52	Marf1	0.0163576	1.16007	1
Peak_10483	10	943666	943735	20	31	Marf1	-0.527479	0.222035	0.431625
Peak_10484	10	951693	951923	33	61	Marf1	-0.782011	1.05118	0.138587
Peak_10485	10	952063	952127	15	16	Marf1	0.0089464	-0.42503	1
Peak_10486	10	952239	952302	29	21	Marf1	0.564914	0.205816	0.368668
Peak_10487	10	953019	953256	22	45	Marf1	-0.926551	0.585866	0.107043
Peak_10488	10	988595	988695	8	19	AC117889.1	-1.13401	-0.607405	0.14911
Peak_10489	10	994302	994462	24	28	AC117889.1	-0.119688	0.251827	0.9231
Peak_1049	1	48038356	48038422	38	35	Mrpl18	0.220018	0.714845	0.766469
Peak_10490	10	1214712	1214823	0	22	AABR07028970.2	-7.41773	-0.870339	1.95811e-05
Peak_10491	10	1221169	1221265	52	63	AABR07028970.2	-0.174332	1.33821	0.759194
Peak_10492	10	1308959	1309022	10	4	Parn	1.39541	-1.37873	0.23595
Peak_10493	10	1309330	1309413	11	12	Parn	-0.0231512	-0.799633	1
Peak_10494	10	1309429	1309797	41	27	Parn	0.70213	0.623024	0.235308
Peak_10495	10	1312670	1312900	40	34	Parn	0.335454	0.734753	0.606803
Peak_10496	10	1338580	1338696	22	22	Parn	0.101551	0.0314874	0.912974
Peak_10497	10	1413975	1414086	26	23	Parn	0.277585	0.176141	0.686152
Peak_10498	10	1460605	1460668	20	17	Parn	0.334323	-0.19411	0.61982
Peak_10499	10	1461063	1461144	12	15	Parn	-0.217771	-0.601653	0.874509
Peak_105	1	3943562	3943674	16	36	Stxbp5	-1.06214	0.243308	0.0953448
Peak_1050	1	48122379	48122444	14	8	NA	0.898702	-0.848692	0.37526
Peak_10500	10	1464802	1464901	75	74	AABR07028979.1,Bfar	0.12129	1.70467	0.806304
Peak_10501	10	1469608	1469832	84	70	AABR07028979.1,Bfar	0.364567	1.75442	0.476318
Peak_10502	10	1480435	1480697	81	98	Bfar	-0.17249	1.95888	0.728073
Peak_10503	10	1484385	1484455	17	35	Bfar	-0.934821	0.244373	0.142594
Peak_10504	10	1487693	1487878	20	20	Bfar	0.101494	-0.0940865	0.906762
Peak_10505	10	1493039	1493182	46	64	Bfar	-0.373448	1.27383	0.489556
Peak_10506	10	1496166	1496811	155	138	Bfar	0.269497	2.66409	0.549567
Peak_10507	10	1497057	1497267	57	48	Bfar	0.349219	1.21816	0.507218
Peak_10508	10	1497385	1497508	41	32	Bfar	0.458093	0.717462	0.456631
Peak_10509	10	1565576	1565674	26	28	LOC688442	-0.0047652	0.303556	1
Peak_1051	1	48176107	48176332	118	107	Igf2r	0.243033	2.28842	0.610212
Peak_10510	10	1625105	1625175	23	56	AABR07028989.1	-1.17745	0.808097	0.0365821
Peak_10511	10	1640257	1640356	24	38	AABR07028989.1	-0.558512	0.484323	0.350959
Peak_10512	10	1656000	1656071	31	28	AABR07028989.1	0.247917	0.425424	0.725633
Peak_10513	10	1672759	1672839	38	36	AABR07028989.1	0.179524	0.733022	0.825639
Peak_10514	10	1672930	1672995	50	63	AABR07028989.1	-0.230782	1.31306	0.678134
Peak_10515	10	1708038	1708099	12	22	NA	-0.766379	-0.312211	0.279245
Peak_10516	10	1738042	1738384	111	106	NA	0.168429	2.236	0.725623
Peak_10517	10	1739504	1739819	98	94	NA	0.162038	2.06267	0.745157
Peak_10518	10	1741846	1742006	109	110	AABR07028997.1	0.0888512	2.24783	0.861912
Peak_10519	10	1750431	1750621	14	26	NA	-0.785748	-0.101384	0.288484
Peak_1052	1	48197902	48198081	65	37	Igf2r	0.912679	1.18458	0.0877991
Peak_10520	10	1752535	1752663	62	57	NA	0.222965	1.39102	0.69126
Peak_10521	10	1753885	1753992	68	61	NA	0.258352	1.50432	0.643047
Peak_10522	10	1762760	1762847	38	26	NA	0.647023	0.539827	0.281407
Peak_10523	10	1777437	1777496	26	44	AABR07028998.1	-0.654426	0.648114	0.246249
Peak_10524	10	1780803	1781003	44	42	AABR07028998.1	0.168751	0.939456	0.796579
Peak_10525	10	2011224	2011287	12	0	AABR07029002.2	6.65135	-1.54303	0.00143701
Peak_10526	10	2018598	2018731	22	29	AABR07029002.2	-0.29496	0.224187	0.694958
Peak_10527	10	2021479	2021542	17	11	AABR07029002.2	0.723481	-0.549419	0.37618
Peak_10528	10	2075226	2075285	18	18	AABR07029002.1	0.101424	-0.231637	0.899515
Peak_10529	10	3179351	3179459	58	69	Rrn3	-0.148123	1.4771	0.778232
Peak_1053	1	48205257	48205446	55	15	Igf2r	1.96736	0.674071	0.000684293
Peak_10530	10	3180723	3180888	79	101	Rrn3	-0.25195	1.96561	0.603515
Peak_10531	10	3188379	3188442	23	13	Rrn3	0.918502	-0.225253	0.15953
Peak_10532	10	3189233	3189301	28	8	Rrn3	1.89253	-0.218869	0.00973082
Peak_10533	10	3190120	3190183	29	10	Rrn3	1.62561	-0.115575	0.0214439
Peak_10534	10	3195941	3196055	48	41	Rrn3	0.328611	0.988676	0.57215
Peak_10535	10	3197661	3197819	80	74	Rrn3	0.214254	1.75235	0.662098
Peak_10536	10	3198977	3199045	27	37	Rrn3	-0.351047	0.529424	0.563725
Peak_10537	10	3204870	3204933	19	11	Rrn3	0.882875	-0.460661	0.258093
Peak_10538	10	3206876	3207106	37	30	Rrn3	0.403174	0.599679	0.524251
Peak_10539	10	3210698	3210764	40	32	Rrn3	0.422575	0.698191	0.498407
Peak_1054	1	48206918	48206999	32	23	Igf2r	0.575897	0.33391	0.352499
Peak_10540	10	3213052	3213478	122	179	Rrn3	-0.450568	2.69141	0.313916
Peak_10541	10	3213615	3214007	160	213	Rrn3	-0.310443	2.99916	0.48754
Peak_10542	10	3218461	3218585	82	76	Ntan1	0.211418	1.7884	0.669186
Peak_10543	10	3224938	3225001	48	51	Ntan1	0.0146282	1.1323	1
Peak_10544	10	3225010	3225072	33	45	Ntan1	-0.344213	0.799302	0.568718
Peak_10545	10	3225478	3225647	88	71	Ntan1	0.41116	1.80004	0.394105
Peak_10546	10	3227114	3227234	90	70	Ntan1	0.463965	1.80959	0.357541
Peak_10547	10	3228894	3228953	69	54	Ntan1	0.45483	1.44022	0.3835
Peak_10548	10	3234433	3234557	51	58	Ntan1,Pdxdc1	-0.0832365	1.26475	0.914894
Peak_10549	10	3234885	3235013	20	37	Ntan1,Pdxdc1	-0.781763	0.368777	0.203332
Peak_1055	1	48211291	48211354	24	10	Igf2r	1.35384	-0.296496	0.0652687
Peak_10550	10	3236660	3236739	26	12	Pdxdc1	1.2088	-0.152504	0.0890681
Peak_10551	10	3241603	3241680	36	36	Pdxdc1	0.101775	0.694671	0.940188
Peak_10552	10	3242174	3242444	72	126	Pdxdc1	-0.704294	2.09389	0.137883
Peak_10553	10	3245076	3245207	33	49	Pdxdc1	-0.466732	0.866572	0.410904
Peak_10554	10	3245553	3245652	53	41	Pdxdc1	0.471228	1.066	0.399688
Peak_10555	10	3246180	3246377	83	79	Pdxdc1	0.173119	1.82307	0.732463
Peak_10556	10	3260920	3261023	57	62	Pdxdc1	-0.0191381	1.38789	1
Peak_10557	10	3264827	3264893	30	31	Pdxdc1	0.0545986	0.468553	1
Peak_10558	10	3272617	3272711	36	32	Pdxdc1	0.271054	0.618467	0.694437
Peak_10559	10	3275628	3275803	49	40	Pdxdc1	0.393795	0.989444	0.489561
Peak_1056	1	48213470	48213625	45	51	Igf2r	-0.0782403	1.08853	0.952624
Peak_10560	10	3277155	3277223	32	24	Pdxdc1	0.514832	0.357609	0.409669
Peak_10561	10	3291469	3291529	23	41	Pdxdc1	-0.728865	0.525636	0.212903
Peak_10562	10	3293583	3293665	27	67	Pdxdc1	-1.20543	1.04673	0.024056
Peak_10563	10	3296004	3296094	19	27	Pdxdc1	-0.402604	0.0858604	0.596301
Peak_10564	10	3301041	3301129	30	27	Pdxdc1	0.253019	0.378895	0.718573
Peak_10565	10	3304297	3304413	32	33	Pdxdc1	0.0575127	0.554755	1
Peak_10566	10	3304861	3304967	48	52	Pdxdc1	-0.013316	1.1459	1
Peak_10567	10	3321181	3321385	48	55	Pdxdc1	-0.0940406	1.18592	0.910769
Peak_10568	10	3655081	3655180	22	22	Cpped1	0.101551	0.0314874	0.912974
Peak_10569	10	3675166	3675323	29	30	Cpped1	0.0529939	0.423441	1
Peak_1057	1	48215963	48216065	51	53	Igf2r	0.046521	1.20109	0.955676
Peak_10570	10	3735193	3735541	40	39	Cpped1	0.138216	0.822237	0.889178
Peak_10571	10	3773634	3773954	75	62	Cpped1	0.376059	1.59021	0.456512
Peak_10572	10	3838843	3839024	37	37	NA	0.101784	0.732157	0.941476
Peak_10573	10	3839272	3839437	34	33	NA	0.144657	0.596919	0.873777
Peak_10574	10	3839764	3839893	40	21	NA	1.02722	0.478274	0.0821232
Peak_10575	10	3840127	3840313	32	41	NA	-0.254545	0.709605	0.655765
Peak_10576	10	3840540	3840614	29	12	NA	1.36566	-0.0514412	0.0490282
Peak_10577	10	3840721	3840879	43	32	Snx29	0.526609	0.755259	0.347845
Peak_10578	10	3841893	3841952	20	21	Snx29	0.0315463	-0.0622548	1
Peak_10579	10	3841958	3842048	33	20	Snx29	0.82055	0.286341	0.178238
Peak_1058	1	48220380	48220518	56	84	Igf2r	-0.481953	1.60914	0.337349
Peak_10580	10	3959467	3959580	24	23	Snx29	0.162663	0.119541	0.835033
Peak_10581	10	4069255	4069337	23	30	Snx29	-0.279868	0.275812	0.70327
Peak_10582	10	4140143	4140244	30	27	Snx29	0.253019	0.378895	0.718573
Peak_10583	10	4165534	4165606	15	12	Snx29	0.42013	-0.597337	0.651744
Peak_10584	10	4172850	4172909	20	20	Snx29	0.101494	-0.0940865	0.906762
Peak_10585	10	4183345	4183491	10	13	Snx29	-0.273384	-0.801157	0.731776
Peak_10586	10	4191412	4191473	7	18	Snx29	-1.24614	-0.703881	0.127281
Peak_10587	10	4230618	4230677	17	20	Snx29	-0.131446	-0.197893	1
Peak_10588	10	4233127	4233190	20	16	Snx29	0.421105	-0.229084	0.52678
Peak_10589	10	4313541	4313694	135	138	Gspt1	0.0703547	2.56044	0.886946
Peak_1059	1	48220651	48220844	56	66	Igf2r	-0.134635	1.42115	0.808103
Peak_10590	10	4328034	4328279	121	138	Gspt1	-0.0874487	2.48322	0.861291
Peak_10591	10	4330081	4330140	32	57	Gspt1	-0.728608	0.976377	0.175871
Peak_10592	10	4334315	4334506	64	84	Gspt1	-0.289695	1.68962	0.562083
Peak_10593	10	4335843	4336043	129	129	Gspt1	0.102029	2.48059	0.822231
Peak_10594	10	4336210	4336279	69	58	Gspt1	0.351975	1.48367	0.510317
Peak_10595	10	4339015	4339085	44	115	Gspt1	-1.28161	1.77784	0.00974612
Peak_10596	10	4340134	4340249	108	196	Gspt1	-0.757037	2.70103	0.0952303
Peak_10597	10	4343131	4343273	111	184	Gspt1	-0.626466	2.66017	0.164671
Peak_10598	10	4344902	4344961	43	69	Gspt1	-0.578795	1.29638	0.269721
Peak_10599	10	4348378	4348563	38	56	Gspt1	-0.456059	1.05489	0.391316
Peak_106	1	3947539	3947666	30	33	Stxbp5	-0.0352357	0.511342	1
Peak_1060	1	48221657	48221770	42	72	Igf2r	-0.673935	1.31986	0.194436
Peak_10600	10	4365134	4365304	47	53	Rsl1d1,Gspt1	-0.0710259	1.14519	0.954202
Peak_10601	10	4366156	4366219	32	39	Rsl1d1,Gspt1	-0.182628	0.672446	0.76141
Peak_10602	10	4366552	4366652	45	40	Rsl1d1,Gspt1	0.271253	0.924525	0.64858
Peak_10603	10	4375385	4375484	107	110	Rsl1d1,Gspt1	0.0621636	2.23444	0.906924
Peak_10604	10	4379137	4379335	61	81	Rsl1d1,Gspt1	-0.306439	1.63133	0.547668
Peak_10605	10	4385393	4385534	146	128	Rsl1d1,Gspt1	0.291686	2.56901	0.539849
Peak_10606	10	4386340	4386796	159	179	Rsl1d1,Gspt1	-0.068754	2.8624	0.891815
Peak_10607	10	4411521	4412104	419	426	Gspt1	0.0782016	4.17656	0.858709
Peak_10608	10	4425278	4425362	121	149	Gspt1	-0.197993	2.54065	0.665218
Peak_10609	10	4432826	4432926	82	120	Gspt1	-0.446646	2.1257	0.345196
Peak_1061	1	48224910	48225104	70	107	Igf2r	-0.509317	1.93835	0.303696
Peak_10610	10	4434296	4434452	148	172	Gspt1	-0.114594	2.78369	0.805564
Peak_10611	10	4434597	4434753	106	112	Gspt1	0.0226675	2.24037	0.97678
Peak_10612	10	4441825	4441892	89	100	Gspt1	-0.0659075	2.03713	0.894655
Peak_10613	10	4443367	4443480	99	134	Gspt1	-0.334241	2.32942	0.490631
Peak_10614	10	4443937	4444081	80	148	Gspt1	-0.784486	2.29231	0.091743
Peak_10615	10	4445745	4445823	45	87	Gspt1	-0.847247	1.52223	0.095185
Peak_10616	10	4446018	4446081	44	54	Gspt1	-0.192833	1.1157	0.770174
Peak_10617	10	4447260	4447425	79	97	LOC108348298	-0.193727	1.93474	0.697783
Peak_10618	10	4448078	4448176	62	72	LOC108348298	-0.113389	1.55264	0.822714
Peak_10619	10	4457275	4457393	104	102	LOC108348298	0.129985	2.16176	0.782682
Peak_1062	1	48227357	48227501	64	83	Igf2r	-0.272444	1.68033	0.588208
Peak_10620	10	4458356	4458733	101	144	LOC108348298	-0.40916	2.39954	0.384198
Peak_10621	10	4494340	4494420	14	62	Rsl1d1l1	-2.03535	0.748217	0.000661742
Peak_10622	10	4497978	4498041	105	97	Rsl1d1l1	0.216193	2.13527	0.663542
Peak_10623	10	4536210	4536303	21	26	Zc3h7a	-0.204898	0.116173	0.835033
Peak_10624	10	4548115	4548250	27	30	Zc3h7a	-0.0496572	0.375861	1
Peak_10625	10	4551505	4551564	8	21	Zc3h7a	-1.27747	-0.518359	0.0918123
Peak_10626	10	4553199	4553262	19	10	Zc3h7a	1.0187	-0.502969	0.191835
Peak_10627	10	4555934	4556035	11	14	Zc3h7a	-0.243343	-0.697963	0.745626
Peak_10628	10	4565682	4565833	21	21	Zc3h7a	0.101524	-0.0299342	0.909982
Peak_10629	10	4566862	4566921	12	30	Zc3h7a	-1.21159	-0.0406269	0.0841249
Peak_1063	1	48228513	48228585	26	46	Igf2r	-0.718372	0.685857	0.220944
Peak_10630	10	4567453	4567587	9	46	Zc3h7a	-2.23636	0.310156	0.000415
Peak_10631	10	4573280	4573431	28	26	Zc3h7a	0.208079	0.30564	0.778282
Peak_10632	10	4574832	4575262	67	85	Zc3h7a	-0.240775	1.72773	0.627571
Peak_10633	10	4578644	4578834	61	46	Txndc11	0.508099	1.24639	0.326171
Peak_10634	10	4583871	4584143	61	66	Txndc11	-0.0115062	1.47889	1
Peak_10635	10	4586501	4586623	38	43	Txndc11	-0.0759745	0.85414	0.891378
Peak_10636	10	4592344	4592461	40	45	Txndc11	-0.067598	0.920566	0.947146
Peak_10637	10	4604996	4605086	18	29	Txndc11	-0.58272	0.112805	0.402999
Peak_10638	10	4615493	4615633	8	20	Txndc11	-1.20752	-0.562185	0.117164
Peak_10639	10	4621012	4621597	172	129	Txndc11	0.51673	2.70622	0.249569
Peak_1064	1	48229952	48230044	62	62	Igf2r	0.101923	1.44696	0.885751
Peak_10640	10	4622425	4622505	17	29	Txndc11	-0.664618	0.0835894	0.338487
Peak_10641	10	4635423	4635712	96	82	Txndc11	0.329074	1.95808	0.50604
Peak_10642	10	4636279	4636361	38	24	Snn	0.761905	0.497814	0.201461
Peak_10643	10	4636675	4636759	26	9	Snn	1.61872	-0.257185	0.02672
Peak_10644	10	4638223	4638346	38	23	Snn	0.822969	0.476331	0.166956
Peak_10645	10	4719706	4719817	35	44	Litaf	-0.227296	0.818083	0.724725
Peak_10646	10	4753550	4753823	206	214	Litaf	0.0471334	3.1743	0.93689
Peak_10647	10	4757714	4757920	250	254	Litaf	0.0791883	3.4356	0.862558
Peak_10648	10	4761684	4762244	711	596	Litaf	0.356597	4.80816	0.395051
Peak_10649	10	4762829	4763190	200	216	Litaf	-0.00889802	3.15972	1
Peak_1065	1	48230578	48230765	69	78	Igf2r	-0.0746227	1.68301	0.900709
Peak_10650	10	4910115	4910174	6	16	Rmi2	-1.29583	-0.86107	0.13926
Peak_10651	10	5002257	5002376	35	36	NA	0.0612703	0.675112	1
Peak_10652	10	5002999	5003162	41	40	NA	0.137328	0.856592	0.891378
Peak_10653	10	5003288	5003681	70	89	NA	-0.243936	1.79098	0.642931
Peak_10654	10	5005040	5005107	26	37	NA	-0.405248	0.507522	0.503902
Peak_10655	10	5016197	5016331	21	33	Clec16a	-0.547336	0.298342	0.396539
Peak_10656	10	5049182	5049326	25	61	Clec16a	-1.18087	0.924501	0.031216
Peak_10657	10	5051486	5051724	70	85	Clec16a	-0.177692	1.75606	0.752092
Peak_10658	10	5054488	5054680	50	60	Clec16a	-0.16054	1.27648	0.790853
Peak_10659	10	5100254	5100385	40	68	Clec16a	-0.661808	1.24484	0.21176
Peak_1066	1	48231333	48231485	55	66	Igf2r	-0.160573	1.40932	0.769105
Peak_10660	10	5105854	5106024	34	52	Clec16a	-0.509328	0.931592	0.355786
Peak_10661	10	5109100	5109167	24	37	Clec16a	-0.52017	0.462712	0.390866
Peak_10662	10	5111070	5111179	25	44	Clec16a	-0.710743	0.627955	0.210377
Peak_10663	10	5111636	5111715	24	36	Clec16a	-0.480782	0.440768	0.434438
Peak_10664	10	5115415	5115566	22	28	Clec16a	-0.244563	0.198209	0.765407
Peak_10665	10	5127575	5127638	26	20	Clec16a	0.478009	0.0938057	0.457586
Peak_10666	10	5130470	5130614	36	36	Clec16a	0.101775	0.694671	0.940188
Peak_10667	10	5144743	5144890	22	33	Clec16a	-0.480596	0.323591	0.457811
Peak_10668	10	5164250	5164435	28	50	Clec16a	-0.731903	0.795109	0.19641
Peak_10669	10	5167813	5167932	16	25	Clec16a	-0.538346	-0.0670624	0.488736
Peak_1067	1	48231862	48231957	26	49	Igf2r	-0.809273	0.740659	0.158477
Peak_10670	10	5183020	5183196	30	39	Clec16a	-0.275376	0.63248	0.641087
Peak_10671	10	5196670	5196853	38	63	Clec16a	-0.625615	1.15231	0.224152
Peak_10672	10	5199233	5199869	102	73	Dexi	0.583878	1.93763	0.213323
Peak_10673	10	5211306	5211859	62	70	Dexi	-0.0728207	1.53212	0.891689
Peak_10674	10	5289184	5289247	10	4	NA	1.39541	-1.37873	0.23595
Peak_10675	10	5335182	5335245	23	11	Nubp1	1.15693	-0.297805	0.116302
Peak_10676	10	5335728	5335903	39	44	Nubp1	-0.0716853	0.887735	0.946104
Peak_10677	10	5336498	5336592	25	30	Nubp1	-0.160175	0.326688	0.853182
Peak_10678	10	5338928	5339025	37	41	Nubp1	-0.0458237	0.802654	0.943888
Peak_10679	10	5341764	5341987	66	58	Nubp1	0.287959	1.44939	0.597811
Peak_1068	1	48233238	48233372	54	38	Igf2r	0.6074	1.03781	0.269145
Peak_10680	10	5343728	5343942	35	38	Nubp1	-0.0164602	0.712226	1
Peak_10681	10	6841865	6842124	82	87	RGD1309748	0.0167117	1.88048	1
Peak_10682	10	6842853	6843240	112	107	RGD1309748	0.167824	2.249	0.727808
Peak_10683	10	6843465	6843630	27	63	RGD1309748	-1.1168	0.987677	0.0383872
Peak_10684	10	6843756	6844088	115	143	RGD1309748	-0.212047	2.47585	0.651764
Peak_10685	10	6852081	6852192	64	65	RGD1309748	0.0796059	1.50196	0.92623
Peak_10686	10	6853676	6853770	97	107	RGD1309748	-0.0393779	2.14549	0.975344
Peak_10687	10	6854093	6854221	86	106	RGD1309748	-0.199267	2.05747	0.69373
Peak_10688	10	6857671	6857941	110	130	RGD1309748	-0.138735	2.37429	0.78886
Peak_10689	10	6858172	6858536	209	198	RGD1309748	0.18002	3.13149	0.683835
Peak_1069	1	48236646	48236705	17	24	Igf2r	-0.392934	-0.0658604	0.644953
Peak_10690	10	6869454	6869963	890	795	RGD1309748	0.264939	5.17214	0.526404
Peak_10691	10	6956232	6956364	22	17	NA	0.47104	-0.124188	0.472815
Peak_10692	10	6975211	6975421	55	46	Usp7	0.359032	1.16429	0.493231
Peak_10693	10	6991617	6991739	71	57	Usp7	0.418161	1.49551	0.402977
Peak_10694	10	6996296	6996436	86	53	Usp7	0.798975	1.61606	0.105718
Peak_10695	10	6998414	6998601	101	71	Usp7	0.609686	1.91357	0.193361
Peak_10696	10	6999605	6999669	77	71	Usp7	0.218797	1.69654	0.682621
Peak_10697	10	7000754	7000904	101	100	Usp7	0.116339	2.12679	0.827176
Peak_10698	10	7001797	7001967	87	120	Usp7	-0.361376	2.16149	0.442364
Peak_10699	10	7005091	7005185	69	44	Usp7	0.749502	1.32541	0.142159
Peak_107	1	3948934	3949094	47	51	Stxbp5	-0.0156686	1.11785	1
Peak_1070	1	48237834	48237893	12	38	Igf2r	-1.55132	0.187333	0.0181211
Peak_10700	10	7007229	7007363	109	89	Usp7	0.394077	2.10953	0.409604
Peak_10701	10	7009229	7009381	100	96	Usp7	0.160816	2.0918	0.749655
Peak_10702	10	7010069	7010213	111	111	Usp7	0.102013	2.26731	0.841128
Peak_10703	10	7010545	7010628	45	68	Usp7	-0.492365	1.3098	0.348623
Peak_10704	10	7010833	7010950	113	111	Usp7	0.127749	2.2804	0.79821
Peak_10705	10	7011407	7011502	81	68	Usp7	0.353918	1.70784	0.488826
Peak_10706	10	7011761	7011820	55	51	Usp7	0.210565	1.22962	0.701577
Peak_10707	10	7014354	7014491	56	91	Usp7	-0.597259	1.67604	0.224265
Peak_10708	10	7015598	7015657	54	61	Usp7	-0.0735618	1.3395	0.91865
Peak_10709	10	7016515	7016608	55	69	Usp7	-0.224581	1.4427	0.66616
Peak_1071	1	48241323	48241383	15	32	Igf2r	-0.985254	0.109435	0.139805
Peak_10710	10	7018060	7018363	123	101	Usp7	0.385997	2.28421	0.408567
Peak_10711	10	7018630	7019342	223	269	Usp7	-0.168349	3.39709	0.70208
Peak_10712	10	7019562	7019775	82	71	NA	0.309425	1.7445	0.522153
Peak_10713	10	7041512	7041600	57	69	Carhsp1	-0.173161	1.46572	0.740758
Peak_10714	10	7049164	7049328	195	287	Carhsp1	-0.455207	3.36314	0.298353
Peak_10715	10	7049848	7050045	170	235	Carhsp1	-0.364769	3.1158	0.4087
Peak_10716	10	7052408	7052893	452	442	Carhsp1	0.134367	4.25846	0.759482
Peak_10717	10	7053293	7053566	124	161	Carhsp1	-0.27435	2.61636	0.567296
Peak_10718	10	7053846	7053954	69	62	Carhsp1	0.255967	1.52583	0.647432
Peak_10719	10	7056940	7057252	173	152	Pmm2	0.288606	2.81206	0.532502
Peak_1072	1	48242118	48242269	49	60	Igf2r	-0.189616	1.26341	0.748394
Peak_10720	10	7062875	7063022	38	48	Pmm2	-0.234221	0.934739	0.693389
Peak_10721	10	7065601	7065695	24	20	Pmm2	0.363087	0.0338088	0.584105
Peak_10722	10	7068055	7068171	21	40	Pmm2	-0.823883	0.45979	0.166956
Peak_10723	10	7068852	7068925	17	40	Pmm2	-1.1268	0.365738	0.0664041
Peak_10724	10	7071429	7071528	18	41	Pmm2	-1.08041	0.412522	0.074152
Peak_10725	10	7077319	7077383	10	21	Pmm2	-0.959834	-0.431838	0.191835
Peak_10726	10	7079233	7079449	37	31	Tmem186	0.356068	0.619379	0.582022
Peak_10727	10	7079785	7080019	48	27	Tmem186	0.928924	0.759544	0.0932214
Peak_10728	10	7080322	7080482	30	34	Tmem186	-0.0781386	0.532263	0.93439
Peak_10729	10	7225126	7225221	4	24	Mettl22	-2.44775	-0.567855	0.00314942
Peak_1073	1	48242315	48242520	90	91	Igf2r	0.0860676	1.97823	0.89053
Peak_10730	10	7227481	7227564	21	19	Mettl22	0.244984	-0.0928705	0.725128
Peak_10731	10	7232664	7232756	16	28	Mettl22	-0.701049	0.0245212	0.32247
Peak_10732	10	7234140	7234371	43	46	Mettl22	0.00481721	0.984837	1
Peak_10733	10	7237307	7237423	18	13	Mettl22	0.566953	-0.420944	0.491634
Peak_10734	10	10457638	10457840	24	29	Rbm25l1	-0.170085	0.276866	0.849047
Peak_10735	10	10457884	10457947	17	17	Rbm25l1	0.101383	-0.305663	0.895414
Peak_10736	10	10458147	10458224	20	11	Rbm25l1	0.956421	-0.418219	0.212448
Peak_10737	10	10458450	10458764	62	68	Rbm25l1	-0.0310788	1.5113	0.963321
Peak_10738	10	10540021	10540343	53	46	Alg1,Eef2kmt	0.305712	1.13587	0.561804
Peak_10739	10	10541923	10542069	25	26	Alg1	0.0453223	0.227414	1
Peak_1074	1	48242761	48242824	53	65	Igf2r	-0.191911	1.37389	0.726381
Peak_10740	10	10544487	10544609	24	31	Alg1	-0.265886	0.325656	0.71113
Peak_10741	10	10549964	10550094	20	14	Alg1	0.612097	-0.301735	0.354832
Peak_10742	10	10555353	10555621	77	90	RGD1565166	-0.122754	1.86176	0.824481
Peak_10743	10	10557173	10557325	42	60	RGD1565166	-0.411418	1.1685	0.461436
Peak_10744	10	10560067	10560208	35	42	RGD1565166	-0.160384	0.783666	0.775959
Peak_10745	10	10561303	10561394	56	41	RGD1565166	0.550487	1.1105	0.318207
Peak_10746	10	10563405	10563477	45	26	RGD1565166	0.890238	0.683986	0.110029
Peak_10747	10	10563858	10564161	27	42	RGD1565166	-0.533312	0.629765	0.349386
Peak_10748	10	10573484	10573583	15	14	Nagpa	0.199939	-0.508567	0.769087
Peak_10749	10	10573708	10573870	35	32	Nagpa	0.230549	0.597839	0.75059
Peak_1075	1	48243595	48243826	106	100	Igf2r	0.185966	2.16258	0.690199
Peak_10750	10	10577980	10578071	23	18	Nagpa	0.452972	-0.0586497	0.488736
Peak_10751	10	10579017	10579080	17	15	Nagpa	0.280502	-0.382349	0.68049
Peak_10752	10	10580803	10580966	31	39	Nagpa	-0.228257	0.652599	0.701022
Peak_10753	10	10581130	10581262	23	15	Nagpa	0.713948	-0.156241	0.270484
Peak_10754	10	10690276	10690510	123	96	Ubn1	0.45915	2.25326	0.338537
Peak_10755	10	10691049	10691418	94	125	Ubn1	-0.308711	2.242	0.502228
Peak_10756	10	10691843	10692142	86	99	Ubn1	-0.100827	2.00642	0.839538
Peak_10757	10	10692302	10692416	49	45	Ubn1	0.224387	1.06304	0.671869
Peak_10758	10	10695015	10695080	49	49	Ubn1	0.101868	1.11929	0.860893
Peak_10759	10	10698818	10699029	45	44	Ubn1	0.134173	0.986373	0.800249
Peak_1076	1	48248548	48248607	25	49	Igf2r	-0.86559	0.721757	0.13287
Peak_10760	10	10699304	10699398	26	26	Ubn1	0.101639	0.253955	0.9231
Peak_10761	10	10703393	10703508	61	80	Ubn1	-0.288546	1.62166	0.574362
Peak_10762	10	10703682	10703853	58	69	Ubn1	-0.148123	1.4771	0.778232
Peak_10763	10	10704199	10704562	104	96	Ubn1	0.217333	2.1212	0.66071
Peak_10764	10	10705896	10706023	65	50	Ubn1	0.479584	1.34656	0.355849
Peak_10765	10	10712464	10712909	139	113	Ubn1	0.40049	2.45164	0.385795
Peak_10766	10	10713543	10713620	34	23	Ubn1	0.663041	0.382939	0.276744
Peak_10767	10	10714779	10714838	22	16	Ubn1	0.557822	-0.157487	0.392856
Peak_10768	10	10720946	10721217	121	106	Ubn1	0.292747	2.30171	0.53628
Peak_10769	10	10724874	10725509	230	205	Ubn1	0.267984	3.228	0.550398
Peak_1077	1	48249192	48249251	19	32	Igf2r	-0.646641	0.220959	0.324598
Peak_10770	10	10726846	10726911	50	41	Glyr1	0.38736	1.0201	0.497412
Peak_10771	10	10738703	10738874	53	59	Glyr1	-0.0524774	1.30293	0.958353
Peak_10772	10	10739331	10739597	47	51	Glyr1	-0.0156686	1.11785	1
Peak_10773	10	10744049	10744191	32	39	Glyr1	-0.182628	0.672446	0.76141
Peak_10774	10	10746292	10746403	43	25	Glyr1	0.881127	0.624845	0.130888
Peak_10775	10	10749134	10749198	35	34	Glyr1	0.143429	0.637001	0.876643
Peak_10776	10	10752729	10752840	60	61	Glyr1	0.0781199	1.41242	0.922084
Peak_10777	10	10753711	10753834	82	105	Glyr1	-0.254223	2.01942	0.614028
Peak_10778	10	10754456	10754687	123	124	Glyr1	0.0903547	2.41852	0.876135
Peak_10779	10	10754916	10755064	92	103	Glyr1	-0.0607327	2.08137	0.922718
Peak_1078	1	48249522	48249712	92	90	Igf2r	0.133653	1.98669	0.810543
Peak_10780	10	10760036	10760515	243	180	Glyr1	0.534766	3.19222	0.225495
Peak_10781	10	10760655	10760969	113	126	Glyr1	-0.0549155	2.36961	0.914723
Peak_10782	10	10765754	10766057	56	76	Rogdi	-0.337796	1.52863	0.521561
Peak_10783	10	10832877	10832952	40	36	NA	0.253296	0.770396	0.719162
Peak_10784	10	10833047	10833617	266	320	Mgrn1	-0.164447	3.64749	0.711641
Peak_10785	10	10833940	10834052	88	90	Mgrn1	0.0696087	1.9544	0.916559
Peak_10786	10	10837815	10837942	148	140	Mgrn1	0.18214	2.63824	0.701252
Peak_10787	10	10838921	10839030	106	129	Mgrn1	-0.180985	2.3438	0.703298
Peak_10788	10	10839262	10839402	103	145	Mgrn1	-0.39088	2.41708	0.404185
Peak_10789	10	10841627	10841893	124	132	Mgrn1	0.0119185	2.46817	1
Peak_1079	1	48253047	48253148	28	58	Igf2r	-0.945514	0.926866	0.0827307
Peak_10790	10	10844831	10844978	116	97	Mgrn1	0.359771	2.21244	0.458053
Peak_10791	10	10846828	10847056	98	67	Mgrn1	0.649738	1.85549	0.189549
Peak_10792	10	10849213	10849283	43	60	Mgrn1	-0.377567	1.18244	0.500315
Peak_10793	10	10850581	10850667	64	127	Mgrn1	-0.885311	2.04069	0.0590503
Peak_10794	10	10852079	10852166	106	178	Mgrn1	-0.645093	2.60587	0.156487
Peak_10795	10	10852358	10852511	122	218	Mgrn1	-0.73475	2.86068	0.0970214
Peak_10796	10	10854659	10854840	133	177	Mgrn1	-0.309942	2.73547	0.498063
Peak_10797	10	10856948	10857156	143	184	Mgrn1	-0.261361	2.81225	0.559371
Peak_10798	10	10857643	10857773	100	138	Mgrn1	-0.362154	2.35912	0.448729
Peak_10799	10	10860931	10861038	101	113	Mgrn1	-0.0597696	2.21293	0.929241
Peak_108	1	3964134	3964265	41	49	Stxbp5	-0.154599	0.998374	0.800249
Peak_1080	1	48254261	48254407	81	109	Igf2r	-0.325772	2.04088	0.506997
Peak_10800	10	10875978	10876086	160	143	AABR07072078.1,Mgrn1	0.263966	2.71179	0.561881
Peak_10801	10	10881726	10881943	58	68	Mgrn1	-0.127101	1.46632	0.813235
Peak_10802	10	10889418	10889530	107	76	LOC100910875	0.594838	2.00093	0.205938
Peak_10803	10	10893309	10893731	135	155	LOC100910875	-0.097097	2.6438	0.840158
Peak_10804	10	10894007	10894135	47	41	NA	0.298314	0.972709	0.612453
Peak_10805	10	10990708	10990833	36	44	Hmox2	-0.186792	0.835808	0.780416
Peak_10806	10	10991794	10992238	142	125	Hmox2	0.285822	2.53211	0.546102
Peak_10807	10	10992969	10993028	37	46	Hmox2	-0.21134	0.886125	0.735209
Peak_10808	10	10993979	10994060	52	50	Hmox2	0.158323	1.1755	0.777509
Peak_10809	10	11035166	11035414	40	25	Hmox2	0.777093	0.562247	0.188866
Peak_1081	1	48254681	48254816	58	72	Igf2r	-0.209411	1.50895	0.678696
Peak_10810	10	11050581	11050644	25	22	Nmral1	0.285032	0.120664	0.676805
Peak_10811	10	11052244	11052420	41	32	Nmral1	0.458093	0.717462	0.456631
Peak_10812	10	11059968	11060272	93	120	NA	-0.26529	2.2033	0.56996
Peak_10813	10	11060483	11060870	262	351	Dnaja3	-0.319644	3.7095	0.45626
Peak_10814	10	11061484	11061555	108	110	Dnaja3	0.0755691	2.24115	0.884279
Peak_10815	10	11065463	11065585	89	142	Dnaja3	-0.571247	2.31379	0.217115
Peak_10816	10	11066906	11066965	49	52	Dnaja3	0.0163576	1.16007	1
Peak_10817	10	11067986	11068162	134	134	Dnaja3	0.102033	2.53464	0.828248
Peak_10818	10	11071167	11071281	143	132	Dnaja3	0.217407	2.57306	0.637497
Peak_10819	10	11071643	11071876	188	186	Dnaja3	0.117479	3.00972	0.805059
Peak_1082	1	48255624	48255740	50	55	Igf2r	-0.0352915	1.21336	1
Peak_10820	10	11073580	11073763	126	107	Dnaja3	0.337577	2.33938	0.475103
Peak_10821	10	11075517	11075686	111	94	Dnaja3	0.341536	2.15795	0.479926
Peak_10822	10	11081930	11082084	80	93	Dnaja3	-0.114936	1.91161	0.829804
Peak_10823	10	11084888	11085144	140	169	Dnaja3	-0.169331	2.73302	0.718529
Peak_10824	10	11101233	11101345	40	52	Coro7	-0.275628	1.0273	0.618913
Peak_10825	10	11116169	11116307	49	44	Coro7	0.256715	1.04862	0.625165
Peak_10826	10	11121191	11121416	142	117	Vasn,Coro7	0.38114	2.49029	0.411877
Peak_10827	10	11121525	11122339	336	244	Vasn,Coro7	0.563461	3.64464	0.190729
Peak_10828	10	11122756	11123086	99	114	Vasn,Coro7	-0.101286	2.20569	0.858429
Peak_10829	10	11123375	11123564	87	63	Vasn,Coro7	0.566829	1.72011	0.255014
Peak_1083	1	48257409	48257548	82	79	Igf2r	0.155657	1.81411	0.75999
Peak_10830	10	11131364	11131506	48	43	Vasn,Coro7	0.26011	1.01859	0.618913
Peak_10831	10	11138152	11138215	30	11	Coro7	1.5385	-0.05024	0.0268319
Peak_10832	10	11138910	11139115	45	31	Coro7	0.637635	0.774648	0.251764
Peak_10833	10	11140741	11140800	25	22	Coro7	0.285032	0.120664	0.676805
Peak_10834	10	11143936	11144071	25	31	NA	-0.207281	0.350459	0.784185
Peak_10835	10	11152482	11152558	56	77	Pam16	-0.356624	1.53895	0.494967
Peak_10836	10	11153162	11153282	77	99	Pam16	-0.26007	1.93381	0.596198
Peak_10837	10	11155252	11155506	94	96	Glis2	0.0716601	2.04657	0.921266
Peak_10838	10	11156304	11156690	146	151	Glis2	0.0535027	2.68007	0.930143
Peak_10839	10	11159894	11160001	66	72	Glis2	-0.0233606	1.59505	1
Peak_1084	1	48258600	48258696	104	137	Igf2r	-0.295155	2.37787	0.538861
Peak_10840	10	11161344	11161574	121	119	Glis2	0.126042	2.37825	0.81027
Peak_10841	10	11174728	11174907	82	88	Glis2	0.000247966	1.88857	1
Peak_10842	10	11338281	11338489	126	98	Ubald1	0.464174	2.28535	0.333931
Peak_10843	10	11341408	11341486	43	53	Ubald1	-0.199007	1.08707	0.76632
Peak_10844	10	11342194	11342283	45	51	Ubald1	-0.0782403	1.08853	0.952624
Peak_10845	10	11342390	11342626	105	111	Ubald1	0.0219322	2.2273	0.976585
Peak_10846	10	11384606	11384763	24	31	LOC108348151	-0.265886	0.325656	0.71113
Peak_10847	10	11590737	11591060	190	170	NA	0.26241	2.95755	0.558206
Peak_10848	10	11594908	11595156	169	140	Crebbp	0.37342	2.74141	0.409828
Peak_10849	10	11626567	11627276	487	417	Crebbp	0.325912	4.27766	0.43975
Peak_1085	1	48259266	48259385	134	140	Igf2r	0.0388986	2.56516	0.943525
Peak_10850	10	11650880	11651084	204	189	Crebbp	0.212176	3.08199	0.636451
Peak_10851	10	11669302	11669556	66	46	Crebbp	0.62154	1.31144	0.226127
Peak_10852	10	11670813	11670949	33	24	Crebbp	0.559062	0.381928	0.365737
Peak_10853	10	11678810	11678983	63	58	Crebbp	0.22097	1.41428	0.695403
Peak_10854	10	11680803	11680964	64	68	Crebbp	0.0146374	1.53328	1
Peak_10855	10	11681654	11681788	80	60	Crebbp	0.51623	1.62247	0.300885
Peak_10856	10	11682401	11682542	84	57	Crebbp	0.660353	1.63435	0.18254
Peak_10857	10	11685020	11685169	78	92	Crebbp	-0.135831	1.88666	0.798937
Peak_10858	10	11685754	11685934	132	124	Crebbp	0.192138	2.47089	0.688362
Peak_10859	10	11687327	11687786	241	211	Crebbp	0.293755	3.28324	0.507105
Peak_1086	1	48261751	48261831	67	68	Igf2r	0.0806051	1.56564	0.929059
Peak_10860	10	11688840	11689029	125	122	Crebbp	0.137036	2.41923	0.794985
Peak_10861	10	11689929	11690005	55	47	Crebbp	0.328091	1.1776	0.533504
Peak_10862	10	11695493	11695605	63	40	Crebbp	0.755578	1.19633	0.160287
Peak_10863	10	11696373	11696608	161	122	Crebbp	0.501858	2.61817	0.271474
Peak_10864	10	11697103	11697242	92	89	Crebbp	0.14975	1.97914	0.783049
Peak_10865	10	11702881	11703026	42	40	Crebbp	0.171993	0.873873	0.839259
Peak_10866	10	11704732	11704794	34	45	Crebbp	-0.301298	0.817252	0.621776
Peak_10867	10	11708261	11708354	103	96	Crebbp	0.20341	2.11391	0.682274
Peak_10868	10	11709234	11709460	207	198	Crebbp	0.166156	3.12423	0.718241
Peak_10869	10	11709702	11709860	164	127	Crebbp	0.470586	2.65739	0.304721
Peak_1087	1	48262819	48263564	397	435	Igf2r	-0.0297395	4.15248	0.94755
Peak_10870	10	11710476	11710589	72	65	Crebbp	0.249229	1.58851	0.630523
Peak_10871	10	11711617	11711783	89	84	Crebbp	0.185276	1.91584	0.720039
Peak_10872	10	11711951	11712095	110	73	Crebbp	0.692688	2.00228	0.140414
Peak_10873	10	11714607	11714780	142	145	Crebbp	0.0719034	2.6316	0.892021
Peak_10874	10	11716137	11716462	168	121	Crebbp	0.575075	2.64914	0.207355
Peak_10875	10	11716767	11717352	227	224	Crebbp	0.121254	3.2773	0.78984
Peak_10876	10	11717666	11717948	180	134	Crebbp	0.527465	2.76664	0.241979
Peak_10877	10	11718205	11718314	83	61	Crebbp	0.545467	1.66243	0.27373
Peak_10878	10	11718739	11718802	52	39	Crebbp	0.515727	1.02161	0.353767
Peak_10879	10	11724048	11724166	50	52	Trap1	0.0454331	1.1741	0.954951
Peak_1088	1	48263720	48264061	118	135	Igf2r	-0.0919536	2.44986	0.858293
Peak_10880	10	11731482	11731682	64	84	Trap1	-0.289695	1.68962	0.562083
Peak_10881	10	11732200	11732267	14	30	Trap1	-0.991246	0.0221984	0.150252
Peak_10882	10	11736930	11737006	36	47	Trap1	-0.281679	0.88532	0.635664
Peak_10883	10	11738422	11738575	50	59	Trap1	-0.136345	1.26408	0.830724
Peak_10884	10	11742130	11742282	26	35	Trap1	-0.325365	0.46466	0.607637
Peak_10885	10	11743606	11743665	8	21	Trap1	-1.27747	-0.518359	0.0918123
Peak_10886	10	11744975	11745072	32	36	Trap1	-0.0675484	0.614819	0.937428
Peak_10887	10	11745710	11745802	38	40	Trap1	0.0280375	0.803491	1
Peak_10888	10	11748659	11748875	32	36	Trap1	-0.0675484	0.614819	0.937428
Peak_10889	10	11752539	11752658	34	29	Trap1	0.330293	0.515161	0.616569
Peak_1089	1	48264192	48264319	36	63	Igf2r	-0.703364	1.12372	0.174932
Peak_10890	10	11753231	11753332	55	31	Trap1	0.92644	0.948086	0.088882
Peak_10891	10	11753837	11754013	76	58	Trap1	0.491146	1.56067	0.324997
Peak_10892	10	11757469	11757640	52	34	Trap1	0.712965	0.945735	0.193516
Peak_10893	10	11787463	11787526	12	9	Slx4	0.510991	-0.907581	0.716116
Peak_10894	10	11789862	11790018	16	22	Slx4	-0.354934	-0.164961	0.715251
Peak_10895	10	11799519	11799631	45	49	Slx4	-0.0206738	1.06008	1
Peak_10896	10	11800655	11800732	25	11	Slx4	1.27662	-0.222699	0.0769543
Peak_10897	10	11801566	11801700	22	32	Slx4	-0.436378	0.299385	0.510331
Peak_10898	10	11807382	11807445	19	10	Slx4	1.0187	-0.502969	0.191835
Peak_10899	10	11807520	11807869	50	54	Slx4	-0.00888201	1.2004	1
Peak_109	1	3965422	3965558	44	58	Stxbp5	-0.295689	1.1699	0.610679
Peak_1090	1	48386998	48387090	24	14	NA	0.87369	-0.154996	0.176352
Peak_10900	10	11808007	11808071	18	17	NA	0.18328	-0.267529	0.796638
Peak_10901	10	11861801	11861952	32	36	Cluap1	-0.0675484	0.614819	0.937428
Peak_10902	10	11869317	11869391	10	28	Cluap1	-1.37266	-0.172436	0.041904
Peak_10903	10	11881966	11882269	88	88	RGD1561796,Naa60	0.101983	1.93892	0.859981
Peak_10904	10	11882398	11882635	73	72	RGD1561796,Naa60	0.121818	1.66645	0.801741
Peak_10905	10	11882773	11882982	86	103	RGD1561796,Naa60	-0.157898	2.03582	0.764585
Peak_10906	10	11884015	11884238	79	116	RGD1561796,Naa60	-0.451481	2.0758	0.346187
Peak_10907	10	11884377	11884458	39	39	RGD1561796,Naa60	0.101802	0.804329	0.943888
Peak_10908	10	11891813	11892011	65	48	Naa60	0.538322	1.32281	0.297157
Peak_10909	10	11901603	11901790	54	42	Naa60	0.463477	1.09509	0.370796
Peak_1091	1	48387212	48387283	16	8	NA	1.08981	-0.740375	0.189131
Peak_10910	10	11902052	11902131	18	12	NA	0.681246	-0.462042	0.398138
Peak_10911	10	11913328	11913396	15	6	Zfp597	1.40482	-0.902863	0.13926
Peak_10912	10	11920050	11920113	10	12	NA	-0.159091	-0.854884	0.860057
Peak_10913	10	11920262	11920361	14	21	NA	-0.479326	-0.272701	0.605807
Peak_10914	10	11920362	11920421	8	18	NA	-1.05655	-0.65411	0.189131
Peak_10915	10	11928994	11929150	12	20	Zfp174	-0.629719	-0.389069	0.398138
Peak_10916	10	11929313	11929399	10	11	Zfp174	-0.0349592	-0.910724	1
Peak_10917	10	11934430	11934493	12	6	Zfp174	1.08576	-1.08948	0.312308
Peak_10918	10	11935010	11935208	20	24	Zfp174	-0.159994	0.0291656	0.912974
Peak_10919	10	12026210	12026330	21	41	Zfp263	-0.859394	0.481428	0.146607
Peak_1092	1	48625737	48625973	48	35	Map3k4	0.556102	0.89497	0.317428
Peak_10920	10	12029841	12030254	59	62	Zfp263	0.0305117	1.4118	1
Peak_10921	10	12852738	12852802	14	34	NA	-1.17109	0.135895	0.0758549
Peak_10922	10	12854361	12854426	14	34	NA	-1.17109	0.135895	0.0758549
Peak_10923	10	12871188	12871464	1431	1479	AABR07029195.1	0.0545249	5.95536	0.89701
Peak_10924	10	12878268	12878396	16	26	NA	-0.594644	-0.0358739	0.426936
Peak_10925	10	12889565	12889796	36	22	Zfp213	0.808983	0.407852	0.178175
Peak_10926	10	12892197	12892256	6	14	Zfp213	-1.10483	-0.975232	0.183239
Peak_10927	10	12989886	12989996	41	49	Thoc6,Bicdl2	-0.154599	0.998374	0.800249
Peak_10928	10	12990299	12990402	47	48	Thoc6,Bicdl2	0.0715661	1.07585	0.904591
Peak_10929	10	12995958	12996772	2128	2393	Tnfrsf12a	-0.0671906	6.58815	0.871801
Peak_1093	1	48668859	48669217	33	50	Map3k4	-0.495802	0.882904	0.377498
Peak_10930	10	12996929	12997118	1019	1150	Tnfrsf12a	-0.0723435	5.52984	0.864099
Peak_10931	10	12997754	12997916	777	785	Tnfrsf12a	0.0873359	5.05999	0.838451
Peak_10932	10	13015473	13015786	79	98	NA	-0.208505	1.94252	0.673356
Peak_10933	10	13016267	13016489	65	67	NA	0.0582962	1.53386	0.9638
Peak_10934	10	13061149	13061313	42	39	Pkmyt1	0.208399	0.857409	0.784696
Peak_10935	10	13067767	13067830	42	30	Pkmyt1	0.58548	0.699951	0.326784
Peak_10936	10	13068142	13068315	57	72	Pkmyt1	-0.234449	1.49782	0.643047
Peak_10937	10	13069309	13069482	59	71	Pkmyt1	-0.164658	1.50954	0.747396
Peak_10938	10	13069612	13069829	109	127	Pkmyt1	-0.118247	2.35075	0.807392
Peak_10939	10	13070418	13070568	119	101	Pkmyt1,Paqr4	0.338348	2.25796	0.469317
Peak_1094	1	48669785	48669945	37	40	Map3k4	-0.0103133	0.785355	1
Peak_10940	10	13070680	13070769	64	70	Pkmyt1,Paqr4	-0.0271045	1.55378	0.964267
Peak_10941	10	13085586	13085704	19	44	NA	-1.10449	0.500829	0.0614982
Peak_10942	10	13087991	13088209	59	68	Flywch1	-0.10249	1.4777	0.851107
Peak_10943	10	13091332	13091681	119	138	Flywch1	-0.11147	2.47184	0.820976
Peak_10944	10	13092359	13092535	94	99	Flywch1	0.0273248	2.06807	1
Peak_10945	10	13096381	13096618	73	85	Flywch1	-0.117252	1.78385	0.846124
Peak_10946	10	13096915	13097351	148	155	Flywch1	0.0354277	2.70826	0.965682
Peak_10947	10	13098364	13098540	91	82	Flywch1	0.252006	1.91678	0.615605
Peak_10948	10	13098638	13098834	72	90	Flywch1	-0.219459	1.81762	0.675989
Peak_10949	10	13099189	13099522	123	119	Flywch1	0.14967	2.39038	0.770859
Peak_1095	1	48677555	48677773	34	40	Map3k4	-0.13189	0.729559	0.825639
Peak_10950	10	13107573	13107780	50	54	Flywch1	-0.00888201	1.2004	1
Peak_10951	10	13145084	13145390	424	466	Srrm2	-0.0341282	4.24918	0.938616
Peak_10952	10	13146156	13146341	237	315	Srrm2	-0.308196	3.55954	0.484022
Peak_10953	10	13146459	13146626	190	206	Srrm2	-0.0145078	3.08925	0.986643
Peak_10954	10	13148060	13148174	129	145	Srrm2	-0.0664931	2.56355	0.906011
Peak_10955	10	13149939	13150003	101	158	Srrm2	-0.542901	2.47646	0.237448
Peak_10956	10	13150696	13150842	89	160	Srrm2	-0.74328	2.41774	0.102578
Peak_10957	10	13154030	13154527	861	865	Srrm2	0.0954272	5.20382	0.822004
Peak_10958	10	13157131	13157318	196	161	Srrm2	0.385649	2.94754	0.385097
Peak_10959	10	13157628	13157959	367	328	Srrm2	0.264117	3.89916	0.544738
Peak_1096	1	48680125	48680206	21	18	Map3k4	0.322444	-0.125419	0.632833
Peak_10960	10	13159729	13159811	104	135	Srrm2	-0.273959	2.36636	0.571913
Peak_10961	10	13162245	13162323	172	155	Srrm2	0.252075	2.82024	0.588999
Peak_10962	10	13162665	13162852	238	296	NA	-0.212408	3.51362	0.631102
Peak_10963	10	13163094	13163232	238	283	Elob	-0.147641	3.47939	0.746506
Peak_10964	10	13166114	13166274	595	728	Elob	-0.188885	4.81635	0.652172
Peak_10965	10	13167515	13167690	484	649	Elob	-0.321012	4.5912	0.447424
Peak_10966	10	13167975	13168207	286	410	Elob	-0.417328	3.88996	0.32869
Peak_10967	10	13197619	13197685	0	11	Prss32	-6.42615	-1.65732	0.00243493
Peak_10968	10	13420492	13420610	29	43	Kctd5	-0.464505	0.688503	0.407395
Peak_10969	10	13420824	13421400	136	185	Kctd5	-0.341521	2.78464	0.448005
Peak_1097	1	48681123	48681250	18	9	AABR07001516.1,Map3k4	1.09116	-0.593019	0.170684
Peak_10970	10	13421532	13421722	54	64	Kctd5	-0.142681	1.37452	0.80268
Peak_10971	10	13421802	13421873	25	34	Kctd5	-0.340018	0.419472	0.598281
Peak_10972	10	13427990	13428110	37	42	Kctd5	-0.080481	0.819745	0.889178
Peak_10973	10	13429812	13429895	22	18	Kctd5	0.389184	-0.0916545	0.557319
Peak_10974	10	13432770	13432900	21	37	Kctd5	-0.711786	0.392829	0.244498
Peak_10975	10	13447148	13447269	45	54	NA	-0.1605	1.13016	0.816759
Peak_10976	10	13449675	13449789	60	64	NA	0.0090004	1.44574	1
Peak_10977	10	13449980	13450133	81	76	NA	0.193742	1.77922	0.69614
Peak_10978	10	13450692	13450931	135	93	NA	0.639066	2.31299	0.170205
Peak_10979	10	13451049	13451132	67	65	NA	0.145574	1.53502	0.820436
Peak_1098	1	48686626	48686876	23	38	AABR07001516.1,Map3k4	-0.619599	0.461738	0.302271
Peak_10980	10	13451684	13451805	70	84	Pdpk1	-0.160645	1.74719	0.78106
Peak_10981	10	13460906	13461173	52	36	Pdpk1	0.630807	0.976573	0.251667
Peak_10982	10	13464506	13464713	40	40	Pdpk1	0.10181	0.839105	0.945019
Peak_10983	10	13466196	13466255	16	21	Pdpk1	-0.288222	-0.199154	0.804319
Peak_10984	10	13466460	13466564	16	25	Pdpk1	-0.538346	-0.0670624	0.488736
Peak_10985	10	13472702	13472765	20	8	Pdpk1	1.40957	-0.545161	0.0717909
Peak_10986	10	13478935	13479028	16	38	Pdpk1	-1.13987	0.293124	0.0692352
Peak_10987	10	13482811	13483139	94	125	Pdpk1	-0.308711	2.242	0.502228
Peak_10988	10	13515357	13515499	84	93	Pdpk1	-0.0446503	1.94483	0.944038
Peak_10989	10	13528419	13528671	62	79	Amdhd2	-0.247015	1.62221	0.63478
Peak_1099	1	48687970	48688077	27	31	Map3k4	-0.096763	0.398842	0.929212
Peak_10990	10	13529178	13529290	26	49	Amdhd2	-0.809273	0.740659	0.158477
Peak_10991	10	13530366	13530441	23	33	Amdhd2	-0.416808	0.348415	0.522002
Peak_10992	10	13530574	13531146	99	105	Amdhd2	0.017218	2.14631	0.975344
Peak_10993	10	13536399	13536485	82	57	Amdhd2	0.625638	1.61383	0.207227
Peak_10994	10	13537122	13538061	1244	1355	Atp6v0c	-0.0211764	5.79121	0.96136
Peak_10995	10	13541809	13542039	316	407	Atp6v0c	-0.262885	3.94707	0.538303
Peak_10996	10	13552307	13552470	28	12	Tbc1d24	1.31524	-0.0843597	0.0598915
Peak_10997	10	13557780	13558162	60	61	Tbc1d24	0.0781199	1.41242	0.922084
Peak_10998	10	13558184	13558355	36	39	Tbc1d24	-0.0133049	0.749253	1
Peak_10999	10	13576538	13576674	75	35	NA	1.19866	1.29304	0.0209254
Peak_11	1	1217969	1218168	51	76	Ulbp1	-0.472422	1.47291	0.367409
Peak_110	1	4009703	4009794	48	51	Stxbp5	0.0146282	1.1323	1
Peak_1100	1	48689758	48689858	16	19	Map3k4	-0.144762	-0.270115	1
Peak_11000	10	13578091	13578201	37	47	Ntn3	-0.242281	0.902247	0.687699
Peak_11001	10	13580376	13580499	48	41	Ntn3	0.328611	0.988676	0.57215
Peak_11002	10	13587106	13587165	10	11	Tedc2	-0.0349592	-0.910724	1
Peak_11003	10	13587358	13587539	20	23	Tedc2	-0.0989296	-0.000657943	1
Peak_11004	10	13588060	13588119	11	21	Tedc2	-0.823894	-0.390412	0.258093
Peak_11005	10	13594990	13595098	27	34	Ccnf	-0.2295	0.465633	0.73234
Peak_11006	10	13595381	13595658	74	71	Ccnf	0.161556	1.66699	0.770878
Peak_11007	10	13595804	13596075	91	85	Ccnf	0.200247	1.94031	0.697783
Peak_11008	10	13596657	13596821	93	51	Ccnf	0.967074	1.66784	0.0496189
Peak_11009	10	13598267	13598351	39	29	Ccnf	0.527579	0.621202	0.385867
Peak_1101	1	48700194	48700324	27	24	Map3k4	0.270722	0.229564	0.694958
Peak_11010	10	13602570	13602777	55	38	Ccnf	0.633814	1.05309	0.247315
Peak_11011	10	13603011	13603154	51	32	Ccnf	0.772137	0.897379	0.159393
Peak_11012	10	13604602	13604723	44	46	Ccnf	0.0378924	1.00066	0.950038
Peak_11013	10	13607506	13607627	57	40	Ccnf	0.611478	1.11123	0.263962
Peak_11014	10	13609743	13609842	36	38	Ccnf	0.0240442	0.731291	1
Peak_11015	10	13610108	13610301	43	40	Ccnf	0.205844	0.890952	0.740156
Peak_11016	10	13611631	13611783	35	50	Ccnf	-0.411213	0.916602	0.464591
Peak_11017	10	13617733	13617879	53	45	Ccnf	0.33733	1.12217	0.519668
Peak_11018	10	13619844	13619924	48	32	Ccnf	0.684887	0.845689	0.215256
Peak_11019	10	13723369	13723538	56	54	Abca3	0.154245	1.28047	0.790853
Peak_1102	1	48702427	48702497	14	21	Map3k4	-0.479326	-0.272701	0.605807
Peak_11020	10	13732353	13732573	96	92	Abca3	0.163311	2.03293	0.764585
Peak_11021	10	13736452	13736556	38	43	Abca3	-0.0759745	0.85414	0.891378
Peak_11022	10	13736757	13736886	40	32	Abca3	0.422575	0.698191	0.498407
Peak_11023	10	13737910	13737998	23	18	Abca3	0.452972	-0.0586497	0.488736
Peak_11024	10	13739169	13739273	29	28	Abca3	0.152087	0.377884	0.857088
Peak_11025	10	13746866	13747131	53	53	Abca3	0.101888	1.22826	0.869636
Peak_11026	10	13749293	13749364	13	29	Abca3	-1.04852	-0.0394386	0.13625
Peak_11027	10	13750367	13750439	27	18	Abca3	0.683183	0.0664088	0.278997
Peak_11028	10	13754051	13754179	66	84	Abca3	-0.245383	1.70906	0.623529
Peak_11029	10	13755941	13756070	116	120	Abca3	0.0531621	2.35331	0.935249
Peak_1103	1	48703219	48703347	32	22	Map3k4	0.63966	0.309808	0.299089
Peak_11030	10	13756466	13756587	55	39	Abca3	0.596465	1.06748	0.27769
Peak_11031	10	13757608	13757739	61	65	Abca3	0.0104767	1.46813	1
Peak_11032	10	13757969	13758125	61	81	Abca3	-0.306439	1.63133	0.547668
Peak_11033	10	13758334	13758502	67	89	Abca3	-0.307019	1.76334	0.526898
Peak_11034	10	13759547	13759673	31	60	Abca3	-0.848074	1.00571	0.112326
Peak_11035	10	13767447	13767644	88	94	Abca3	0.00696115	1.98488	1
Peak_11036	10	13768304	13768444	83	59	Abca3	0.593457	1.64341	0.232293
Peak_11037	10	13768546	13768611	34	38	Abca3	-0.0581347	0.692909	0.940188
Peak_11038	10	13769277	13769528	111	123	Abca3	-0.0459216	2.33976	0.934746
Peak_11039	10	13771405	13771539	63	55	Abca3	0.297416	1.3802	0.582022
Peak_1104	1	48709718	48709910	20	32	Map3k4	-0.573095	0.247569	0.38288
Peak_11040	10	13773424	13773527	26	62	Abca3	-1.14796	0.956433	0.0347185
Peak_11041	10	13775671	13775797	70	87	Abca3	-0.211194	1.77363	0.69614
Peak_11042	10	13777807	13778010	110	124	Abca3	-0.0706331	2.33939	0.891452
Peak_11043	10	13778403	13778552	101	98	Abca3	0.145447	2.11307	0.776965
Peak_11044	10	13778798	13778961	98	75	Abca3	0.487306	1.92007	0.313385
Peak_11045	10	13779680	13779892	92	89	Abca3	0.14975	1.97914	0.783049
Peak_11046	10	13780020	13780529	96	140	AC103090.1	-0.441715	2.346	0.353215
Peak_11047	10	13786483	13786956	484	527	Rnps1	-0.0206629	4.43254	0.962036
Peak_11048	10	13789674	13789887	242	250	Rnps1	0.0551789	3.40071	0.902399
Peak_11049	10	13790103	13790295	194	188	Rnps1	0.147356	3.04042	0.741969
Peak_1105	1	48711191	48711502	28	31	Map3k4	-0.0445246	0.422449	1
Peak_11050	10	13791606	13791727	116	122	Rnps1	0.0293408	2.36492	0.978562
Peak_11051	10	13793415	13793479	44	81	Rnps1	-0.776646	1.44698	0.133041
Peak_11052	10	13795219	13795362	139	159	Rnps1	-0.0917368	2.68261	0.860803
Peak_11053	10	13795853	13796498	518	585	Rnps1	-0.0733399	4.55681	0.866092
Peak_11054	10	13802888	13803070	36	42	Eci1	-0.119879	0.801816	0.832732
Peak_11055	10	13808191	13808352	38	46	Eci1	-0.172989	0.903046	0.788811
Peak_11056	10	13809264	13809390	18	27	Eci1	-0.480101	0.0560791	0.517897
Peak_11057	10	13809513	13809646	25	38	Eci1	-0.499907	0.506566	0.402789
Peak_11058	10	13815436	13815525	17	20	E4f1	-0.131446	-0.197893	1
Peak_11059	10	13816094	13816181	20	33	E4f1	-0.617313	0.272651	0.338791
Peak_1106	1	48719634	48719693	2	13	Agpat4	-2.52815	-1.3155	0.0178622
Peak_11060	10	13818865	13818924	24	33	E4f1	-0.355721	0.372826	0.588469
Peak_11061	10	13826632	13826781	21	22	E4f1	0.0348114	0.000516263	1
Peak_11062	10	13836159	13836776	331	320	Pgp	0.150829	3.80347	0.731303
Peak_11063	10	13836885	13837128	100	97	Pgp	0.145886	2.09879	0.774992
Peak_11064	10	13837607	13837710	54	34	Pgp	0.767289	0.978118	0.159708
Peak_11065	10	13874660	13874735	56	46	Traf7	0.384971	1.1783	0.461436
Peak_11066	10	13874800	13874976	156	130	Traf7	0.364841	2.63112	0.413825
Peak_11067	10	13875116	13875255	128	117	Traf7	0.231527	2.4091	0.619901
Peak_11068	10	13875901	13876308	219	273	Traf7	-0.215732	3.39633	0.622689
Peak_11069	10	13876890	13876997	140	148	Traf7	0.0219386	2.63578	0.982009
Peak_1107	1	48719766	48719993	48	28	Agpat4	0.876702	0.777198	0.11268
Peak_11070	10	13877162	13877451	220	179	Traf7	0.39942	3.1066	0.3697
Peak_11071	10	13877651	13877909	158	183	Traf7	-0.109711	2.87436	0.817099
Peak_11072	10	13878744	13878932	179	197	Traf7	-0.0360841	3.01491	0.943799
Peak_11073	10	13879466	13879534	168	181	Traf7	-0.00539665	2.90906	1
Peak_11074	10	13879645	13879746	254	245	Traf7	0.154097	3.42254	0.726553
Peak_11075	10	13880154	13880316	197	194	Traf7	0.124188	3.07331	0.786243
Peak_11076	10	13882176	13882235	57	68	Traf7	-0.152139	1.45486	0.775271
Peak_11077	10	13884468	13884620	156	174	Traf7	-0.0553713	2.82846	0.920865
Peak_11078	10	13892768	13893005	86	80	Traf7	0.206154	1.8579	0.682523
Peak_11079	10	13915011	13915479	125	106	Pkd1	0.339622	2.32718	0.471609
Peak_1108	1	48720135	48720198	20	23	Agpat4	-0.0989296	-0.000657943	1
Peak_11080	10	13931647	13931814	91	137	Pkd1	-0.487561	2.29646	0.294577
Peak_11081	10	13932111	13932759	298	326	Pkd1	-0.0274207	3.73979	0.95674
Peak_11082	10	13932888	13933024	153	103	Pkd1	0.67234	2.47802	0.141895
Peak_11083	10	13934111	13934330	235	239	Pkd1	0.0777371	3.34775	0.876578
Peak_11084	10	13934594	13934731	248	294	Pkd1	-0.143282	3.53604	0.746178
Peak_11085	10	13935335	13935472	237	297	Pkd1	-0.223343	3.51345	0.613199
Peak_11086	10	13935735	13935853	136	157	Pkd1	-0.10494	2.65833	0.824326
Peak_11087	10	13937088	13937150	93	98	Pkd1	0.0265422	2.05333	1
Peak_11088	10	13938321	13938424	182	150	Pkd1	0.380815	2.84387	0.396525
Peak_11089	10	13940667	13940842	177	144	Pkd1	0.399495	2.79612	0.380192
Peak_1109	1	48722580	48722748	30	47	Agpat4	-0.543751	0.77944	0.347845
Peak_11090	10	13941097	13941461	306	274	Pkd1	0.261371	3.63974	0.544938
Peak_11091	10	13941749	13941816	90	64	Pkd1	0.592998	1.7575	0.232987
Peak_11092	10	13942136	13942467	220	304	Pkd1	-0.364263	3.48412	0.407422
Peak_11093	10	13942595	13942846	222	250	Pkd1	-0.0692038	3.33932	0.887046
Peak_11094	10	13942981	13943124	94	156	Pkd1	-0.628032	2.42505	0.166024
Peak_11095	10	13943622	13943723	185	142	Pkd1	0.483388	2.82381	0.279106
Peak_11096	10	13944701	13944764	152	89	Pkd1	0.87337	2.39504	0.0602294
Peak_11097	10	13945025	13945158	176	138	Pkd1	0.452671	2.7655	0.316809
Peak_11098	10	13946967	13947033	88	74	Pkd1	0.351561	1.82555	0.469555
Peak_11099	10	13947376	13947492	83	125	Pkd1	-0.488016	2.16651	0.297012
Peak_111	1	4011000	4011668	341	346	Stxbp5	0.0810981	3.87951	0.858717
Peak_1110	1	48729248	48729338	23	16	Agpat4	0.621611	-0.122958	0.337233
Peak_11100	10	13948094	13948234	145	147	Pkd1	0.0822943	2.65634	0.876141
Peak_11101	10	13948413	13948641	170	220	Pkd1	-0.269666	3.06341	0.549558
Peak_11102	10	13951928	13952046	123	126	Pkd1	0.067295	2.42963	0.91785
Peak_11103	10	13952145	13952267	118	123	Pkd1	0.0422127	2.38289	0.957626
Peak_11104	10	13952449	13952607	110	160	Pkd1	-0.438026	2.53706	0.345084
Peak_11105	10	13952736	13952810	76	113	Pkd1	-0.469488	2.03142	0.332461
Peak_11106	10	13953910	13954072	112	126	Pkd1	-0.0677258	2.36347	0.893108
Peak_11107	10	13954193	13954272	91	92	Pkd1	0.0862429	1.99375	0.891592
Peak_11108	10	13956578	13956896	261	273	Pkd1	0.0372594	3.51769	0.939633
Peak_11109	10	13957633	13957727	154	109	Pkd1	0.600147	2.51534	0.191417
Peak_1111	1	48729608	48729759	28	28	Agpat4	0.101674	0.353524	0.92729
Peak_11110	10	13958989	13959115	139	155	Pkd1	-0.0550086	2.66394	0.911917
Peak_11111	10	13959352	13959454	121	101	Pkd1	0.362369	2.27114	0.438107
Peak_11112	10	13959629	13959912	188	179	Pkd1	0.172783	2.98363	0.706186
Peak_11113	10	13960216	13960474	230	263	Pkd1	-0.0912546	3.40124	0.838031
Peak_11114	10	13961666	13961957	125	150	Tsc2,Pkd1	-0.16076	2.5673	0.741665
Peak_11115	10	13965373	13965455	46	53	Tsc2	-0.101973	1.13087	0.907785
Peak_11116	10	13968049	13968130	39	62	Tsc2	-0.565221	1.15301	0.272115
Peak_11117	10	13968792	13969019	68	112	Tsc2	-0.616874	1.96058	0.20724
Peak_11118	10	13970029	13970344	90	112	Tsc2	-0.213108	2.12903	0.66071
Peak_11119	10	13976737	13976800	23	20	Tsc2	0.302	0.00286445	0.65627
Peak_1112	1	48792553	48792817	26	39	Agpat4	-0.480939	0.549129	0.414306
Peak_11120	10	13977896	13978055	46	41	Tsc2	0.267368	0.956565	0.654703
Peak_11121	10	13982902	13982966	12	19	Tsc2	-0.556207	-0.429115	0.471995
Peak_11122	10	13989397	13989488	24	29	Tsc2	-0.170085	0.276866	0.849047
Peak_11123	10	13991102	13991165	23	23	Tsc2	0.101576	0.0904011	0.915762
Peak_11124	10	13992104	13992202	23	34	Tsc2	-0.459711	0.371814	0.470074
Peak_11125	10	13996712	13996803	39	30	Nthl1	0.478883	0.640615	0.436186
Peak_11126	10	13997808	13998011	54	40	Nthl1	0.533645	1.06674	0.335236
Peak_11127	10	13998730	13998794	23	13	Nthl1	0.918502	-0.225253	0.15953
Peak_11128	10	14004275	14004493	41	49	Slc9a3r2	-0.154599	0.998374	0.800249
Peak_11129	10	14005503	14005710	48	36	Slc9a3r2	0.515608	0.911024	0.355786
Peak_1113	1	50014420	50014576	30	44	NA	-0.448863	0.726093	0.417669
Peak_11130	10	14006036	14006156	31	30	Slc9a3r2	0.148824	0.469525	0.864285
Peak_11131	10	14011090	14011306	30	39	Slc9a3r2	-0.275376	0.63248	0.641087
Peak_11132	10	14013583	14013890	46	44	Slc9a3r2	0.165798	1.00219	0.753936
Peak_11133	10	14035123	14035395	270	239	Zfp598	0.27794	3.45296	0.527369
Peak_11134	10	14041694	14041783	164	118	Zfp598	0.576516	2.61425	0.205266
Peak_11135	10	14042664	14042727	81	55	Zfp598	0.659373	1.58364	0.183283
Peak_11136	10	14042932	14043108	157	126	Zfp598	0.419095	2.61693	0.36037
Peak_11137	10	14043626	14043751	163	140	Zfp598	0.321307	2.71268	0.477981
Peak_11138	10	14044115	14044271	155	148	Zfp598	0.16866	2.71032	0.715232
Peak_11139	10	14044597	14045180	301	327	Zfp598	-0.0173923	3.74911	0.974195
Peak_1114	1	50692226	50692290	15	13	NA	0.305838	-0.552257	0.769087
Peak_11140	10	14046673	14046939	216	193	Zfp598	0.264396	3.13984	0.548158
Peak_11141	10	14059656	14060061	146	132	Gfer	0.247336	2.58895	0.591503
Peak_11142	10	14060821	14061053	102	90	Gfer	0.282331	2.0644	0.558028
Peak_11143	10	14061337	14061682	108	110	Gfer	0.0755691	2.24115	0.884279
Peak_11144	10	14067648	14067707	28	26	Tbl3	0.208079	0.30564	0.778282
Peak_11145	10	14068081	14068140	22	27	Tbl3	-0.192341	0.171748	0.839999
Peak_11146	10	14088321	14088701	4124	4824	Rps2	-0.124054	7.57143	0.763556
Peak_11147	10	14088830	14088992	3213	3667	Rps2	-0.0885481	7.1931	0.830476
Peak_11148	10	14089146	14089689	9735	10539	Rps2	-0.012357	8.75303	0.97627
Peak_11149	10	14089869	14089946	343	490	Rps2	-0.412319	4.14784	0.332014
Peak_1115	1	50828114	50828293	323	337	LOC108348175	0.040898	3.82134	0.926296
Peak_11150	10	14105805	14105915	96	77	Msrb1	0.419692	1.91913	0.388184
Peak_11151	10	14108387	14108523	138	153	Msrb1	-0.0466953	2.64947	0.928811
Peak_11152	10	14108890	14109003	103	93	Msrb1	0.249151	2.09308	0.609372
Peak_11153	10	14110991	14111318	155	194	Msrb1	-0.221501	2.90568	0.636103
Peak_11154	10	14215044	14215679	128	176	Fahd1	-0.357006	2.70693	0.437261
Peak_11155	10	14215790	14215937	19	46	Fahd1	-1.16843	0.542558	0.053163
Peak_11156	10	14222417	14222532	13	34	Hagh	-1.27706	0.107188	0.0554419
Peak_11157	10	14229827	14229886	9	22	Hagh	-1.17664	-0.4332	0.108539
Peak_11158	10	14244668	14244898	91	100	Nubp2	-0.0338892	2.05246	0.947711
Peak_11159	10	14245291	14245409	99	99	Nubp2	0.101999	2.10531	0.849574
Peak_1116	1	50828568	50828769	245	283	LOC108348175	-0.105842	3.49918	0.818308
Peak_11160	10	14245616	14245766	89	97	Nubp2	-0.0220219	2.01516	0.973213
Peak_11161	10	14245982	14246115	67	102	Nubp2	-0.503444	1.87328	0.283542
Peak_11162	10	14246943	14247329	101	171	Nubp2	-0.656883	2.54436	0.153614
Peak_11163	10	14249355	14249447	106	88	Spsb3	0.370137	2.08031	0.438421
Peak_11164	10	14251961	14252117	93	106	Spsb3	-0.0865248	2.1097	0.873858
Peak_11165	10	14252332	14252597	109	95	Spsb3	0.300088	2.15043	0.537495
Peak_11166	10	14253044	14253219	59	77	Spsb3	-0.281493	1.57116	0.592685
Peak_11167	10	14253335	14253434	58	50	Spsb3	0.315519	1.25695	0.5529
Peak_11168	10	14257089	14257148	47	59	Mrps34	-0.225391	1.22417	0.701577
Peak_11169	10	14260572	14260918	166	146	Mapk8ip3	0.287112	2.75385	0.53038
Peak_1117	1	50864488	50864732	537	678	LOC108348175	-0.234187	4.69312	0.579867
Peak_11170	10	14262943	14263006	60	57	Mapk8ip3	0.175753	1.36675	0.762591
Peak_11171	10	14264245	14264304	46	70	Mapk8ip3	-0.502481	1.34615	0.333098
Peak_11172	10	14267150	14267209	44	48	Mapk8ip3	-0.0233395	1.0303	1
Peak_11173	10	14274735	14274899	27	58	Mapk8ip3	-0.997753	0.910253	0.0684073
Peak_11174	10	14276327	14276612	56	64	Mapk8ip3	-0.0903286	1.39865	0.882528
Peak_11175	10	14280031	14280190	31	37	Mapk8ip3	-0.152566	0.613907	0.813763
Peak_11176	10	14286303	14286403	36	31	Mapk8ip3	0.31667	0.598759	0.63327
Peak_11177	10	14286616	14286695	33	27	Mapk8ip3	0.389997	0.44961	0.543792
Peak_11178	10	14289733	14289855	28	22	Mapk8ip3	0.447788	0.20473	0.485255
Peak_11179	10	14298912	14299226	63	33	Mapk8ip3	1.03213	1.10164	0.0545567
Peak_1118	1	50878016	50878231	599	725	LOC108348175	-0.173264	4.8177	0.683175
Peak_11180	10	14304298	14304430	47	84	Jpt2	-0.734125	1.51297	0.149555
Peak_11181	10	14304756	14305142	96	123	Jpt2	-0.25513	2.24278	0.579656
Peak_11182	10	14305312	14305388	47	36	Jpt2	0.485311	0.894167	0.386886
Peak_11183	10	14305754	14306415	308	320	Jpt2	0.0469677	3.75018	0.92269
Peak_11184	10	14310698	14310761	27	26	Jpt2	0.155841	0.280025	0.849047
Peak_11185	10	14319605	14319728	40	54	Jpt2	-0.329943	1.05638	0.541119
Peak_11186	10	14327666	14328364	169	177	Cramp1	0.0353763	2.89739	0.954528
Peak_11187	10	14333128	14333187	18	35	Cramp1	-0.852923	0.270543	0.178238
Peak_11188	10	14334044	14334105	18	32	Cramp1	-0.724138	0.19386	0.270736
Peak_11189	10	14334177	14334272	26	18	Cramp1	0.628982	0.0361298	0.32247
Peak_1119	1	50907949	50908185	585	698	LOC108348175	-0.152633	4.77281	0.717704
Peak_11190	10	14335444	14335581	28	32	Cramp1	-0.0901409	0.444699	0.93103
Peak_11191	10	14335841	14335959	23	43	Cramp1	-0.797367	0.566695	0.167328
Peak_11192	10	14343136	14343238	23	39	Cramp1	-0.656948	0.483358	0.269374
Peak_11193	10	14343402	14343521	25	31	Cramp1	-0.207281	0.350459	0.784185
Peak_11194	10	14343811	14344209	55	83	Cramp1	-0.49064	1.58887	0.331216
Peak_11195	10	14361658	14361906	97	90	Cramp1	0.209907	2.02606	0.688167
Peak_11196	10	14371164	14371545	182	234	Cramp1	-0.260284	3.15572	0.563567
Peak_11197	10	14373128	14373325	50	60	Cramp1	-0.16054	1.27648	0.790853
Peak_11198	10	14377999	14378116	10	20	Ift140	-0.889886	-0.473084	0.236007
Peak_11199	10	14389935	14389994	6	15	Ift140	-1.20349	-0.917006	0.13926
Peak_112	1	4638044	4638201	75	113	Rab32	-0.488566	2.02367	0.31356
Peak_1120	1	50928979	50929042	413	455	LOC108348175	-0.037586	4.21317	0.937104
Peak_11200	10	14393025	14393121	6	24	Ift140	-1.87693	-0.478602	0.0143802
Peak_11201	10	14397472	14397629	20	21	Ift140	0.0315463	-0.0622548	1
Peak_11202	10	14399397	14399489	16	23	Ift140	-0.418698	-0.131573	0.632833
Peak_11203	10	14453164	14453223	8	17	Ift140	-0.974694	-0.702402	0.238912
Peak_11204	10	14453363	14453467	16	19	Ift140	-0.144762	-0.270115	1
Peak_11205	10	14454362	14454517	18	14	Ift140	0.461054	-0.381005	0.491634
Peak_11206	10	14467568	14467663	15	23	Telo2	-0.511088	-0.166207	0.542567
Peak_11207	10	14472715	14472778	16	16	Telo2	0.101337	-0.383693	0.89093
Peak_11208	10	14474523	14474584	8	12	Telo2	-0.476729	-0.972043	0.572981
Peak_11209	10	14475878	14476037	2	20	Telo2	-3.14465	-0.867251	0.00159793
Peak_1121	1	50930327	50930462	377	434	LOC108348175	-0.100971	4.11458	0.819906
Peak_11210	10	14476553	14476651	17	21	Telo2	-0.201394	-0.163715	0.903284
Peak_11211	10	14492880	14493086	128	135	Clcn7	0.0252883	2.5067	0.960885
Peak_11212	10	14500711	14500824	81	87	Clcn7	-0.000964113	1.87187	1
Peak_11213	10	14502140	14502224	57	71	Clcn7	-0.214308	1.4872	0.674622
Peak_11214	10	14503036	14503145	29	38	Clcn7	-0.286738	0.592317	0.63327
Peak_11215	10	14503624	14503746	47	48	Clcn7	0.0715661	1.07585	0.904591
Peak_11216	10	14506026	14506294	142	126	Clcn7	0.274339	2.53725	0.563676
Peak_11217	10	14507117	14507203	52	45	Clcn7	0.309913	1.10761	0.55511
Peak_11218	10	14508135	14508194	32	40	Clcn7	-0.219035	0.691147	0.707326
Peak_11219	10	14514592	14514703	90	87	Clcn7	0.150825	1.94761	0.778797
Peak_1122	1	50967541	50967600	281	366	LOC108348175	-0.279037	3.78754	0.520017
Peak_11220	10	14515683	14515812	91	67	Clcn7	0.54296	1.79294	0.276961
Peak_11221	10	14516555	14517589	313	395	Clcn7	-0.233479	3.91748	0.588614
Peak_11222	10	14517691	14518083	169	170	NA	0.0935475	2.86915	0.846349
Peak_11223	10	14532728	14533080	54	65	LOC685273	-0.165004	1.38601	0.765893
Peak_11224	10	14543278	14543771	93	79	RGD1565784	0.337014	1.9098	0.492906
Peak_11225	10	14589253	14589384	29	14	Unkl	1.14546	0.0099071	0.0696284
Peak_11226	10	14594064	14594280	31	56	Gnptg	-0.74876	0.944857	0.167646
Peak_11227	10	14598263	14598381	22	44	Tsr3	-0.894224	0.565764	0.121739
Peak_11228	10	14599594	14599668	38	24	Baiap3,Tsr3	0.761905	0.497814	0.201461
Peak_11229	10	14600068	14600282	82	86	Baiap3,Tsr3	0.0333656	1.87235	0.970676
Peak_1123	1	50983649	50983786	308	406	LOC108348175	-0.296317	3.92855	0.48998
Peak_11230	10	14618832	14619528	180	161	NA	0.262871	2.88019	0.562574
Peak_11231	10	14619564	14619717	33	49	NA	-0.466732	0.866572	0.410904
Peak_11232	10	14620387	14620591	223	251	Ube2i	-0.0684795	3.34538	0.887498
Peak_11233	10	14622726	14622843	65	103	Ube2i	-0.561143	1.86415	0.246158
Peak_11234	10	14624961	14625155	106	162	Ube2i	-0.509314	2.52545	0.271885
Peak_11235	10	14628970	14629087	145	195	Ube2i	-0.325051	2.86683	0.471074
Peak_11236	10	14629833	14630177	297	410	Ube2i	-0.362903	3.91333	0.399128
Peak_11237	10	14634512	14634636	119	186	NA	-0.541756	2.70884	0.224844
Peak_11238	10	14635361	14635510	38	33	NA	0.304585	0.677776	0.648579
Peak_11239	10	14945326	14945452	30	38	Lmf1	-0.238027	0.612994	0.694437
Peak_1124	1	50997178	50997333	499	620	LOC108348175	-0.211053	4.57518	0.620975
Peak_11240	10	14959290	14959470	15	23	Lmf1	-0.511088	-0.166207	0.542567
Peak_11241	10	14959525	14959588	15	2	Lmf1	2.93011	-1.15066	0.00786477
Peak_11242	10	14983724	14983838	19	5	Lmf1	2.00039	-0.735864	0.0180032
Peak_11243	10	15014793	15014962	27	21	Lmf1	0.462263	0.150334	0.471767
Peak_11244	10	15024623	15024790	27	34	Lmf1	-0.2295	0.465633	0.73234
Peak_11245	10	15025231	15025447	25	18	Lmf1	0.572665	0.00521232	0.371639
Peak_11246	10	15025635	15025737	18	32	Lmf1	-0.724138	0.19386	0.270736
Peak_11247	10	15026283	15026462	14	22	Lmf1	-0.546039	-0.236745	0.52678
Peak_11248	10	15031442	15031633	16	10	Lmf1	0.772479	-0.642438	0.352653
Peak_11249	10	15090810	15090966	26	46	Chtf18,Gng13	-0.718372	0.685857	0.220944
Peak_1125	1	51027045	51027274	488	585	LOC108348175	-0.15939	4.51572	0.709379
Peak_11250	10	15091389	15091713	56	42	Chtf18	0.51583	1.12433	0.318207
Peak_11251	10	15096905	15096964	23	35	Chtf18	-0.501374	0.394834	0.422294
Peak_11252	10	15098660	15098782	42	46	Chtf18	-0.0290341	0.96884	1
Peak_11253	10	15102385	15102478	30	14	Rpusd1	1.19417	0.0407709	0.0575636
Peak_11254	10	15119941	15120196	122	197	Msln	-0.588709	2.77202	0.188569
Peak_11255	10	15120524	15120598	65	77	Msln	-0.14204	1.63353	0.796958
Peak_11256	10	15120931	15121045	82	106	Msln	-0.267881	2.02676	0.592324
Peak_11257	10	15121138	15121473	120	186	Msln	-0.529695	2.71367	0.234811
Peak_11258	10	15121732	15121856	88	136	Msln	-0.5253	2.27086	0.261094
Peak_11259	10	15122117	15122198	81	119	Msln	-0.452262	2.11156	0.340812
Peak_1126	1	51048077	51048165	329	354	LOC108348175	-0.00353254	3.86973	1
Peak_11260	10	15122331	15122448	92	126	Msln	-0.351182	2.2349	0.445949
Peak_11261	10	15122608	15122992	254	302	Msln	-0.147526	3.57249	0.733728
Peak_11262	10	15123416	15123477	48	105	Msln	-1.02531	1.72683	0.039026
Peak_11263	10	15124058	15124130	67	84	Msln	-0.223727	1.71869	0.654708
Peak_11264	10	15124474	15124537	85	91	Msln	0.00371896	1.93753	1
Peak_11265	10	15125223	15125390	123	151	Msln	-0.193585	2.56162	0.669481
Peak_11266	10	15151016	15151143	22	40	Ciao3	-0.757143	0.482393	0.201461
Peak_11267	10	15151961	15152418	58	64	Ciao3	-0.0398094	1.42238	0.96127
Peak_11268	10	15161762	15161867	41	51	Antkmt	-0.212165	1.02805	0.758209
Peak_11269	10	15164372	15164961	213	215	Metrn	0.088593	3.20193	0.852225
Peak_1127	1	51049176	51049562	396	463	LOC108348175	-0.123348	4.19676	0.773799
Peak_11270	10	15165713	15166125	400	400	Metrn	0.102096	4.09839	0.817759
Peak_11271	10	15166375	15166506	50	72	Metrn	-0.423057	1.41745	0.407389
Peak_11272	10	15176584	15176768	23	13	NA	0.918502	-0.225253	0.15953
Peak_11273	10	15185521	15185584	13	15	Fbxl16	-0.103398	-0.555095	1
Peak_11274	10	15197788	15198454	337	445	Stub1,Jmjd8	-0.298832	4.05903	0.482577
Peak_11275	10	15198656	15198764	134	191	Stub1,Jmjd8	-0.408891	2.80125	0.370519
Peak_11276	10	15198891	15199380	391	421	Stub1	-0.00452229	4.11797	1
Peak_11277	10	15199766	15199975	261	261	Stub1	0.102079	3.48621	0.826696
Peak_11278	10	15200351	15200448	68	58	NA	0.33095	1.47233	0.538354
Peak_11279	10	15206001	15206536	116	129	Rhot2	-0.0510662	2.40486	0.916627
Peak_1128	1	51051542	51051666	232	268	LOC108348175	-0.105927	3.42118	0.808756
Peak_11280	10	15211266	15211329	37	30	Rhot2	0.403174	0.599679	0.524251
Peak_11281	10	15215179	15215273	14	8	Wdr90	0.898702	-0.848692	0.37526
Peak_11282	10	15221878	15221941	15	2	Wdr90	2.93011	-1.15066	0.00786477
Peak_11283	10	15222131	15222209	11	14	Wdr90	-0.243343	-0.697963	0.745626
Peak_11284	10	15223805	15223986	20	12	Wdr90	0.832289	-0.378316	0.279245
Peak_11285	10	15231345	15231404	7	14	Mcrip2	-0.886508	-0.915436	0.271197
Peak_11286	10	15235459	15235544	17	19	Mcrip2	-0.057934	-0.232914	1
Peak_11287	10	15241599	15241723	23	26	Mettl26	-0.0743699	0.172846	1
Peak_11288	10	15241967	15242162	34	21	Mettl26	0.793517	0.335972	0.190858
Peak_11289	10	15242895	15242954	8	13	Mettl26	-0.591021	-0.913866	0.46563
Peak_1129	1	51051670	51051803	177	200	LOC108348175	-0.0740735	3.0181	0.874272
Peak_11290	10	15248060	15248234	38	30	Mettl26,Rab40c	0.441525	0.62029	0.478643
Peak_11291	10	15248632	15249137	68	106	Mettl26,Rab40c	-0.537534	1.91388	0.279696
Peak_11292	10	15249249	15249555	53	62	Mettl26,Rab40c	-0.123878	1.33885	0.838117
Peak_11293	10	15257128	15257213	22	27	Rab40c	-0.192341	0.171748	0.839999
Peak_11294	10	15257829	15257888	26	35	Rab40c	-0.325365	0.46466	0.607637
Peak_11295	10	15282765	15282955	58	62	Rab40c	0.00590034	1.39989	1
Peak_11296	10	15289640	15289970	48	60	Pigq	-0.219289	1.25023	0.706017
Peak_11297	10	15290709	15290891	26	42	Pigq	-0.587513	0.609342	0.304645
Peak_11298	10	15293688	15293752	39	26	Pigq	0.68438	0.561311	0.251361
Peak_11299	10	15297036	15297143	29	47	Pigq	-0.592461	0.761026	0.306453
Peak_113	1	4638310	4638796	324	283	Rab32	0.297197	3.70555	0.490046
Peak_1130	1	51051947	51052105	195	273	LOC108348175	-0.383091	3.32212	0.379589
Peak_11300	10	15299811	15300526	119	143	Pigq	-0.16277	2.49844	0.729399
Peak_11301	10	15304695	15304761	20	31	Pigq	-0.527479	0.222035	0.431625
Peak_11302	10	15318441	15318574	128	105	NA	0.387464	2.34012	0.395802
Peak_11303	10	15325997	15326060	21	18	Capn15	0.322444	-0.125419	0.632833
Peak_11304	10	15350714	15350845	39	39	Rab11fip3	0.101802	0.804329	0.943888
Peak_11305	10	15351002	15351306	80	79	Rab11fip3	0.120087	1.79602	0.816842
Peak_11306	10	15351618	15351991	101	97	Rab11fip3	0.160224	2.10616	0.751846
Peak_11307	10	15352228	15352369	89	62	Rab11fip3	0.62261	1.73021	0.209568
Peak_11308	10	15355083	15355210	106	109	Rab11fip3	0.0617923	2.22132	0.906144
Peak_11309	10	15358837	15358995	73	96	Rab11fip3	-0.292573	1.87616	0.557795
Peak_1131	1	51052270	51052391	194	246	LOC108348175	-0.240336	3.23619	0.593757
Peak_11310	10	15364588	15364719	57	46	Rab11fip3	0.410451	1.19217	0.431272
Peak_11311	10	15368908	15368971	46	39	Rab11fip3	0.339285	0.925316	0.557621
Peak_11312	10	15372049	15372128	66	41	Rab11fip3	0.787056	1.24976	0.123874
Peak_11313	10	15373622	15373818	114	84	Rab11fip3	0.542005	2.11163	0.252023
Peak_11314	10	15376080	15376310	93	109	Rab11fip3	-0.12674	2.13028	0.802084
Peak_11315	10	15384963	15385053	42	44	NA	0.0349123	0.937884	0.948147
Peak_11316	10	15397961	15398101	49	31	NA	0.760177	0.846511	0.167681
Peak_11317	10	15431669	15432405	174	200	Nme4	-0.0987186	3.0063	0.831641
Peak_11318	10	15432858	15432938	32	37	Nme4	-0.106937	0.634289	0.876643
Peak_11319	10	15432996	15433601	155	164	Nme4	0.0206841	2.78133	0.967285
Peak_1132	1	51056130	51056717	457	547	NA	-0.157179	4.42024	0.710882
Peak_11320	10	15485936	15486137	41	26	Tmem8a	0.756313	0.603356	0.19968
Peak_11321	10	15489037	15489100	21	16	Tmem8a	0.491082	-0.192849	0.455892
Peak_11322	10	15495740	15495976	87	145	Mrpl28	-0.634127	2.31903	0.170205
Peak_11323	10	15496732	15496834	71	75	Mrpl28	0.023017	1.67475	0.966829
Peak_11324	10	15497397	15497780	145	187	Mrpl28	-0.264656	2.83382	0.55156
Peak_11325	10	15498127	15498432	109	172	Mrpl28	-0.555443	2.59208	0.223733
Peak_11326	10	15510800	15510869	7	22	NA	-1.53377	-0.519758	0.0444891
Peak_11327	10	15528832	15528987	21	21	NA	0.101524	-0.0299342	0.909982
Peak_11328	10	15538923	15539101	40	28	Luc7l	0.61439	0.622113	0.304645
Peak_11329	10	15541002	15541128	31	20	Luc7l	0.730691	0.233863	0.235985
Peak_1133	1	51057243	51057525	201	189	NA	0.190815	3.07071	0.670841
Peak_11330	10	15554046	15554183	44	58	Luc7l	-0.295689	1.1699	0.610679
Peak_11331	10	15555281	15555460	43	48	Luc7l	-0.0564147	1.0148	1
Peak_11332	10	15561801	15561983	29	50	Luc7l	-0.681491	0.813093	0.227792
Peak_11333	10	15564901	15564970	34	52	Luc7l	-0.509328	0.931592	0.355786
Peak_11334	10	15566159	15566218	30	67	Luc7l	-1.05407	1.09165	0.0451804
Peak_11335	10	15566817	15566970	64	104	Luc7l	-0.597391	1.86366	0.216566
Peak_11336	10	15568288	15568434	58	67	Luc7l	-0.105768	1.45546	0.84909
Peak_11337	10	15637113	15637241	7	26	Nprl3	-1.77348	-0.356751	0.0153054
Peak_11338	10	15642051	15642226	18	31	Nprl3	-0.678522	0.167352	0.309909
Peak_11339	10	15660854	15660913	6	13	Nprl3	-0.998936	-1.03594	0.239949
Peak_1134	1	51058066	51058216	107	97	NA	0.243383	2.14961	0.622057
Peak_11340	10	15661885	15662059	22	14	Mpg	0.748814	-0.22653	0.251805
Peak_11341	10	15666726	15666785	9	13	Mpg	-0.423478	-0.856431	0.596165
Peak_11342	10	15667826	15668006	24	34	Mpg	-0.398624	0.395836	0.533144
Peak_11343	10	15672405	15672497	34	39	Rhbdf1	-0.0954838	0.711352	0.881992
Peak_11344	10	15678484	15678808	77	139	Rhbdf1	-0.749112	2.21627	0.112036
Peak_11345	10	15679641	15679795	71	85	Rhbdf1	-0.157263	1.76538	0.783466
Peak_11346	10	15680132	15680200	46	45	Rhbdf1	0.13347	1.01707	0.803788
Peak_11347	10	15680398	15680686	90	102	Rhbdf1	-0.0783421	2.0592	0.895638
Peak_11348	10	15681206	15681430	134	131	Rhbdf1	0.134667	2.51913	0.770029
Peak_11349	10	15681927	15682003	44	71	Rhbdf1	-0.586867	1.33306	0.258046
Peak_1135	1	51058339	51058536	104	119	NA	-0.0921466	2.27081	0.864141
Peak_11350	10	15689124	15689261	38	23	Snrnp25	0.822969	0.476331	0.166956
Peak_11351	10	15748063	15748227	282	298	Metazoa_SRP	0.0225011	3.63582	0.972145
Peak_11352	10	15986616	15986941	164	204	NA	-0.2126	2.98143	0.639699
Peak_11353	10	15987923	15988159	72	124	Cpeb4	-0.681234	2.07986	0.152383
Peak_11354	10	15988282	15988810	255	263	Cpeb4	0.0575346	3.47447	0.907062
Peak_11355	10	15989961	15990123	94	86	Cpeb4	0.230132	1.97246	0.652747
Peak_11356	10	15994616	15994805	85	83	Cpeb4	0.136277	1.8738	0.796863
Peak_11357	10	15995089	15995217	119	105	Cpeb4	0.282384	2.28269	0.550212
Peak_11358	10	15998412	15998600	127	126	Cpeb4	0.113421	2.45296	0.819704
Peak_11359	10	16027301	16027442	40	38	Cpeb4	0.175566	0.805166	0.832732
Peak_1136	1	51058709	51058844	209	174	NA	0.366303	3.04761	0.416373
Peak_11360	10	16044771	16045156	153	121	Cpeb4	0.440247	2.57125	0.344334
Peak_11361	10	16045488	16045680	49	43	Cpeb4	0.289783	1.03406	0.579075
Peak_11362	10	16046561	16047116	225	171	NA	0.497738	3.09736	0.261221
Peak_11363	10	16259856	16260211	198	226	Bod1	-0.088642	3.18567	0.850263
Peak_11364	10	16262074	16262155	51	91	Bod1	-0.731885	1.62582	0.140479
Peak_11365	10	16264324	16264493	81	67	Bod1	0.375251	1.69866	0.460854
Peak_11366	10	16265547	16266016	197	152	Bod1	0.475907	2.91659	0.290903
Peak_11367	10	16542740	16543051	136	133	Stc2	0.134184	2.54042	0.773097
Peak_11368	10	16544954	16545035	27	58	Stc2	-0.997753	0.910253	0.0684073
Peak_11369	10	16547201	16547419	56	51	Stc2	0.236504	1.24301	0.663859
Peak_1137	1	51810353	51810440	16	4	NA	2.06702	-0.959268	0.0322922
Peak_11370	10	16552333	16553249	254	291	Stc2	-0.0940195	3.54475	0.833312
Peak_11371	10	16554460	16554681	85	64	NA	0.510649	1.70995	0.307308
Peak_11372	10	16677100	16677381	51	44	Bnip1	0.314291	1.07878	0.548217
Peak_11373	10	16677578	16677640	21	38	Bnip1	-0.750127	0.415501	0.215635
Peak_11374	10	16678640	16678810	30	55	Bnip1	-0.769945	0.912635	0.159393
Peak_11375	10	16682911	16683030	17	38	Bnip1	-1.05305	0.318427	0.0904458
Peak_11376	10	16695881	16695964	19	38	Crebrf	-0.893651	0.367764	0.144815
Peak_11377	10	16696330	16696563	47	53	Crebrf	-0.0710259	1.14519	0.954202
Peak_11378	10	16699048	16699167	29	46	Crebrf	-0.56152	0.743239	0.337447
Peak_11379	10	16706350	16706433	20	32	Crebrf	-0.573095	0.247569	0.38288
Peak_1138	1	52998776	52999037	159	186	Sft2d1	-0.124058	2.89076	0.789533
Peak_11380	10	16710039	16710207	66	80	Crebrf	-0.175105	1.67206	0.737717
Peak_11381	10	16711850	16712097	79	99	Crebrf	-0.223132	1.95026	0.649499
Peak_11382	10	16724060	16724138	47	47	Crebrf	0.101857	1.06156	0.856059
Peak_11383	10	16724299	16724535	68	64	Crebrf	0.189232	1.5356	0.75059
Peak_11384	10	16724680	16724739	23	23	Crebrf	0.101576	0.0904011	0.915762
Peak_11385	10	16724862	16725012	27	43	Crebrf	-0.567157	0.649011	0.31585
Peak_11386	10	16725021	16725140	30	38	Crebrf	-0.238027	0.612994	0.694437
Peak_11387	10	16730018	16730137	12	32	Crebrf	-1.30431	0.0198754	0.0575636
Peak_11388	10	16769933	16770324	195	189	Atp6v0e1	0.14712	3.04787	0.743192
Peak_11389	10	16774493	16774678	140	142	Atp6v0e1	0.0815915	2.60674	0.872114
Peak_1139	1	53001228	53001293	85	77	Sft2d1	0.244355	1.82406	0.621228
Peak_11390	10	16786739	16786849	146	145	Atp6v0e1	0.111947	2.65191	0.823225
Peak_11391	10	16792675	16792893	198	216	Atp6v0e1	-0.0233888	3.15261	0.974329
Peak_11392	10	16821439	16821597	62	92	NA	-0.466463	1.74306	0.335737
Peak_11393	10	16821747	16823379	923	1095	Ergic1	-0.144382	5.42469	0.730686
Peak_11394	10	16836493	16836700	175	157	Ergic1	0.258523	2.84198	0.580626
Peak_11395	10	16839277	16839427	83	62	Ergic1	0.522057	1.67184	0.295765
Peak_11396	10	16841830	16841935	55	51	Ergic1	0.210565	1.22962	0.701577
Peak_11397	10	16843456	16843629	120	104	Ergic1	0.308233	2.28307	0.512737
Peak_11398	10	16848222	16848378	109	109	Ergic1	0.102011	2.24154	0.83852
Peak_11399	10	16852352	16852475	40	69	Ergic1	-0.68283	1.25739	0.195756
Peak_114	1	4639206	4640045	487	563	Rab32	-0.10706	4.48546	0.808198
Peak_1140	1	53002319	53002394	75	60	Sft2d1	0.423265	1.5702	0.398958
Peak_11400	10	16862140	16862291	45	70	Ergic1	-0.534106	1.33371	0.304427
Peak_11401	10	16867038	16867133	35	70	Ergic1	-0.895575	1.20306	0.079909
Peak_11402	10	16910307	16910366	13	27	Ergic1	-0.945899	-0.1026	0.192936
Peak_11403	10	16917089	16917148	6	9	NA	-0.474728	-1.30859	0.653224
Peak_11404	10	16970654	16971151	652	756	Dusp1	-0.111367	4.90724	0.794313
Peak_11405	10	16971343	16971515	136	226	Dusp1	-0.630136	2.95158	0.158673
Peak_11406	10	16971900	16972111	201	230	Dusp1	-0.0922568	3.20901	0.840414
Peak_11407	10	16972368	16972928	345	304	Dusp1	0.284543	3.80127	0.510176
Peak_11408	10	17044595	17045026	202	155	NA	0.483872	2.94906	0.284103
Peak_11409	10	17047459	17047600	66	67	NA	0.080282	1.54472	0.928141
Peak_1141	1	53006259	53006370	28	26	Sft2d1	0.208079	0.30564	0.778282
Peak_11410	10	17047752	17048006	161	135	NA	0.355927	2.67991	0.428664
Peak_11411	10	17050570	17050907	165	184	Neurl1b	-0.0550723	2.90828	0.909927
Peak_11412	10	17050998	17051149	65	70	Neurl1b	-0.00477841	1.5645	1
Peak_11413	10	17058064	17058575	122	129	Neurl1b	0.0216165	2.4403	1
Peak_11414	10	17075075	17075237	51	59	Neurl1b	-0.107844	1.27715	0.873603
Peak_11415	10	17209159	17209329	96	71	Sh3pxd2b	0.536527	1.87095	0.264508
Peak_11416	10	17214840	17214903	82	51	Sh3pxd2b	0.785718	1.55394	0.112118
Peak_11417	10	17236518	17236682	102	75	Sh3pxd2b	0.544952	1.95314	0.245878
Peak_11418	10	17246683	17246807	57	60	Sh3pxd2b	0.0280674	1.36485	1
Peak_11419	10	17252530	17252599	37	33	Sh3pxd2b	0.266234	0.657976	0.701022
Peak_1142	1	53006820	53006955	46	64	Sft2d1	-0.373448	1.27383	0.489556
Peak_11420	10	17261502	17261626	24	33	Sh3pxd2b	-0.355721	0.372826	0.588469
Peak_11421	10	17269032	17269207	41	57	Sh3pxd2b	-0.372245	1.11353	0.519668
Peak_11422	10	17272491	17272640	83	85	Sh3pxd2b	0.0676758	1.87284	0.912181
Peak_11423	10	17276286	17276501	99	120	Sh3pxd2b	-0.175205	2.24395	0.727808
Peak_11424	10	17279325	17279578	114	124	Sh3pxd2b	-0.0191582	2.3642	0.978562
Peak_11425	10	17283161	17283305	57	26	Sh3pxd2b	1.23046	0.902192	0.0245632
Peak_11426	10	17284394	17284553	72	52	Sh3pxd2b	0.570441	1.45303	0.250394
Peak_11427	10	17290474	17290731	257	215	Sh3pxd2b	0.359368	3.34624	0.410352
Peak_11428	10	17291204	17291361	159	142	Sh3pxd2b	0.265043	2.70238	0.559469
Peak_11429	10	17291771	17291936	131	128	Sh3pxd2b	0.13542	2.48659	0.785087
Peak_1143	1	53014278	53014435	70	111	Sft2d1	-0.562203	1.96913	0.250652
Peak_11430	10	17292063	17292126	78	69	NA	0.278531	1.68782	0.592633
Peak_11431	10	17292965	17293166	202	148	NA	0.550486	2.92182	0.220574
Peak_11432	10	17293718	17293825	77	101	NA	-0.288887	1.94934	0.552015
Peak_11433	10	17374892	17375128	111	79	Ubtd2	0.591968	2.05397	0.209052
Peak_11434	10	17389905	17390384	159	163	Ubtd2	0.0662313	2.79538	0.886834
Peak_11435	10	17391374	17391731	73	64	Ubtd2	0.291419	1.58908	0.569548
Peak_11436	10	17420900	17421219	50	49	Stk10	0.130944	1.13373	0.816759
Peak_11437	10	17443477	17443652	34	53	Stk10	-0.536741	0.947202	0.326805
Peak_11438	10	17467716	17467905	50	40	Stk10	0.422871	1.00523	0.454859
Peak_11439	10	17477940	17478129	28	31	Stk10	-0.0445246	0.422449	1
Peak_1144	1	53026834	53027115	103	81	Mpc1	0.448163	2.00659	0.34256
Peak_11440	10	17478626	17478696	15	15	Stk10	0.101284	-0.466183	0.886005
Peak_11441	10	17484933	17485109	101	121	Stk10	-0.158345	2.26347	0.752694
Peak_11442	10	17486068	17486334	81	105	Stk10	-0.271899	2.0116	0.588743
Peak_11443	10	17486460	17486614	36	43	Stk10	-0.153723	0.818914	0.780416
Peak_11444	10	17491918	17492020	17	30	Stk10	-0.713314	0.111681	0.294711
Peak_11445	10	17492881	17493055	49	75	Stk10	-0.510923	1.43904	0.332441
Peak_11446	10	17510917	17511030	25	37	Stk10	-0.461565	0.485288	0.446123
Peak_11447	10	17511681	17511832	28	61	Stk10	-1.01811	0.973296	0.0592037
Peak_11448	10	17512778	17513005	27	54	Stk10	-0.894897	0.845137	0.107692
Peak_11449	10	17513529	17513623	17	33	Stk10	-0.850254	0.192773	0.191758
Peak_1145	1	53027275	53027359	28	43	Mpc1	-0.514918	0.668889	0.360372
Peak_11450	10	17515328	17515391	17	18	Stk10	0.0195263	-0.268822	1
Peak_11451	10	17519614	17519837	48	57	Stk10	-0.145452	1.21199	0.825404
Peak_11452	10	17520067	17520257	27	47	NA	-0.695112	0.723492	0.23137
Peak_11453	10	17520803	17521715	222	202	NA	0.238192	3.19091	0.593914
Peak_11454	10	17542521	17542704	193	202	Fbxw11	0.0363505	3.08645	0.946481
Peak_11455	10	17542850	17543006	233	281	Fbxw11	-0.16803	3.4597	0.703466
Peak_11456	10	17552291	17552350	122	185	Fbxw11	-0.4981	2.71879	0.263172
Peak_11457	10	17552361	17552424	123	172	Fbxw11	-0.381294	2.6638	0.397323
Peak_11458	10	17605253	17605364	98	161	Fbxw11	-0.613464	2.47544	0.188863
Peak_11459	10	17609700	17610001	121	165	Fbxw11	-0.345025	2.62028	0.44963
Peak_1146	1	53027660	53027785	36	34	Mpc1	0.183933	0.65708	0.817902
Peak_11460	10	17619496	17619716	148	182	Fbxw11	-0.196064	2.82627	0.660834
Peak_11461	10	17621072	17621198	86	76	Fbxw11	0.280032	1.82456	0.568429
Peak_11462	10	17628005	17628206	125	99	Fbxw11	0.438062	2.28497	0.363408
Peak_11463	10	17630166	17630291	136	117	Fbxw11	0.31891	2.45605	0.493195
Peak_11464	10	17631847	17632087	137	166	Fbxw11	-0.174735	2.70502	0.713555
Peak_11465	10	17634648	17634747	89	75	Fbxw11	0.348509	1.8428	0.474378
Peak_11466	10	17635185	17635316	112	113	Fbxw11	0.0892048	2.28615	0.865228
Peak_11467	10	17636162	17636246	96	127	Fbxw11	-0.301253	2.26774	0.50928
Peak_11468	10	17636529	17636672	100	117	Fbxw11	-0.124237	2.2317	0.815073
Peak_11469	10	17638564	17638830	147	89	Fbxw11	0.825153	2.36458	0.075907
Peak_1147	1	53038076	53038257	75	65	Mpc1	0.308027	1.6197	0.547668
Peak_11470	10	17639085	17639373	105	159	Fbxw11	-0.496028	2.50429	0.277731
Peak_11471	10	17639473	17640239	356	316	Fbxw11	0.273978	3.85105	0.524888
Peak_11472	10	18080992	18081319	467	496	Npm1	0.0152064	4.36325	0.977268
Peak_11473	10	18082124	18082264	192	237	Npm1	-0.201535	3.20062	0.651586
Peak_11474	10	18083995	18084107	160	260	Npm1	-0.597943	3.16414	0.176476
Peak_11475	10	18084749	18084904	195	270	Npm1	-0.367157	3.31318	0.400735
Peak_11476	10	18087862	18088219	622	680	Npm1	-0.0264871	4.79611	0.953413
Peak_11477	10	18088534	18088712	430	507	Npm1	-0.135485	4.32139	0.758031
Peak_11478	10	18088864	18089039	271	325	Npm1	-0.159952	3.67181	0.716102
Peak_11479	10	18089293	18089359	199	209	Npm1	0.0313742	3.13262	0.961057
Peak_1148	1	53122657	53122824	25	41	Fgfr1op	-0.609173	0.568555	0.293164
Peak_11480	10	18090766	18090934	251	276	Npm1	-0.0348364	3.49762	0.94904
Peak_11481	10	19628660	19628780	16	14	Spdl1	0.292329	-0.464803	0.666783
Peak_11482	10	19631257	19631506	34	24	Spdl1	0.601977	0.405851	0.325815
Peak_11483	10	19643505	19643592	12	18	Spdl1	-0.478747	-0.470324	0.556403
Peak_11484	10	19644557	19644703	10	24	Spdl1	-1.15137	-0.31483	0.101121
Peak_11485	10	19646549	19646612	12	13	Spdl1	-0.0132171	-0.696483	1
Peak_11486	10	19669131	19669205	14	5	NA	1.56306	-1.02297	0.113724
Peak_11487	10	20440877	20440954	26	7	Slit3	1.97546	-0.331546	0.00898543
Peak_11488	10	20441915	20442027	28	10	Slit3	1.5752	-0.150013	0.0268201
Peak_11489	10	20489140	20489254	22	22	Slit3	0.101551	0.0314874	0.912974
Peak_1149	1	53123870	53124000	12	30	Fgfr1op	-1.21159	-0.0406269	0.0841249
Peak_11490	10	20496577	20496682	19	15	Slit3	0.439897	-0.303044	0.509846
Peak_11491	10	20500552	20500669	8	17	Slit3	-0.974694	-0.702402	0.238912
Peak_11492	10	20509447	20509510	12	6	Slit3	1.08576	-1.08948	0.312308
Peak_11493	10	20514285	20514415	4	18	Slit3	-2.03529	-0.864161	0.0230709
Peak_11494	10	20517422	20517562	18	22	Slit3	-0.186209	-0.0965188	0.906762
Peak_11495	10	20518058	20518121	12	4	Slit3	1.65557	-1.22515	0.123085
Peak_11496	10	20519200	20519270	18	6	NA	1.66593	-0.737368	0.0451175
Peak_11497	10	20520865	20520924	6	10	NA	-0.624684	-1.23537	0.516292
Peak_11498	10	20591168	20591518	143	129	Pank3	0.250541	2.55796	0.58396
Peak_11499	10	20598329	20598534	38	56	Pank3	-0.456059	1.05489	0.391316
Peak_115	1	4644469	4644754	138	149	Rab32	-0.00850871	2.63037	1
Peak_1150	1	53124111	53124296	27	34	Fgfr1op	-0.2295	0.465633	0.73234
Peak_11500	10	20600092	20600366	40	71	Pank3	-0.723976	1.28217	0.166995
Peak_11501	10	20602548	20602772	83	85	Pank3	0.0676758	1.87284	0.912181
Peak_11502	10	20605931	20606015	76	52	Pank3	0.648317	1.49848	0.190932
Peak_11503	10	20609344	20609680	137	151	Pank3	-0.0382115	2.63486	0.946064
Peak_11504	10	20610740	20611185	159	200	Pank3	-0.228685	2.94586	0.618718
Peak_11505	10	20612620	20612719	51	39	Pank3	0.487778	1.00599	0.382745
Peak_11506	10	20634411	20634648	88	105	Rars1	-0.152488	2.06548	0.768861
Peak_11507	10	20634848	20635078	185	162	Rars1	0.293447	2.90555	0.507238
Peak_11508	10	20639503	20639646	133	112	Rars1	0.349697	2.41086	0.448264
Peak_11509	10	20640604	20640793	91	76	Rars1	0.361451	1.86853	0.458572
Peak_1151	1	53126531	53126594	32	43	Fgfr1op	-0.323047	0.745818	0.560481
Peak_11510	10	20641635	20641811	82	91	Rars1	-0.0480452	1.91255	0.942892
Peak_11511	10	20642750	20642814	38	43	Rars1	-0.0759745	0.85414	0.891378
Peak_11512	10	20643634	20643761	58	66	Rars1	-0.0841153	1.44452	0.885751
Peak_11513	10	20647318	20647424	38	81	Rars1	-0.987527	1.37595	0.0510754
Peak_11514	10	20649480	20649639	61	74	Rars1	-0.17626	1.56221	0.753705
Peak_11515	10	20649973	20650123	31	51	Rars1	-0.614157	0.864947	0.27151
Peak_11516	10	20650806	20650906	27	41	Rars1	-0.498655	0.610255	0.385867
Peak_11517	10	20652056	20652273	71	50	Rars1	0.606737	1.41922	0.237086
Peak_11518	10	20657015	20657114	49	40	Rars1	0.393795	0.989444	0.489561
Peak_11519	10	20657971	20658044	23	24	Rars1	0.040512	0.118419	1
Peak_1152	1	53127491	53127574	23	43	Fgfr1op	-0.797367	0.566695	0.167328
Peak_11520	10	23480825	23480884	6	10	SNORA72	-0.624684	-1.23537	0.516292
Peak_11521	10	23660051	23660155	26	6	NA	2.19349	-0.370249	0.00462106
Peak_11522	10	23663482	23663640	43	26	Ebf1	0.824829	0.644227	0.157821
Peak_11523	10	23952785	23952927	29	23	Ebf1	0.434438	0.257147	0.498095
Peak_11524	10	23968971	23969034	22	13	Ebf1	0.854714	-0.262357	0.192852
Peak_11525	10	23969075	23969134	11	10	Ebf1	0.236808	-0.909153	1
Peak_11526	10	24050222	24050454	18	22	NA	-0.186209	-0.0965188	0.906762
Peak_11527	10	24050832	24050895	10	8	NA	0.418195	-1.09277	0.841171
Peak_11528	10	24806760	24806856	24	20	NA	0.363087	0.0338088	0.584105
Peak_11529	10	25832398	25832559	40	43	Mat2b	-0.00220208	0.888539	1
Peak_1153	1	53132664	53132800	23	33	Fgfr1op	-0.416808	0.348415	0.522002
Peak_11530	10	25832847	25832954	22	46	Mat2b	-0.95817	0.605688	0.107043
Peak_11531	10	25833432	25833549	44	75	Mat2b	-0.665798	1.37973	0.207866
Peak_11532	10	25835329	25835530	171	185	Mat2b	-0.011393	2.93729	0.985235
Peak_11533	10	25837524	25837715	73	69	Mat2b	0.183106	1.63792	0.734641
Peak_11534	10	25841871	25842061	94	97	Mat2b	0.0567297	2.05377	0.947711
Peak_11535	10	25845476	25845655	94	89	Mat2b	0.180736	1.9951	0.73318
Peak_11536	10	25861566	25861632	14	21	Hmmr	-0.479326	-0.272701	0.605807
Peak_11537	10	25862346	25862481	46	42	Hmmr	0.23271	0.971935	0.704167
Peak_11538	10	25864944	25865073	52	49	Hmmr	0.187394	1.16218	0.732391
Peak_11539	10	25866497	25866610	34	17	Hmmr	1.09629	0.237086	0.0723694
Peak_1154	1	53134589	53134693	19	30	Fgfr1op	-0.553919	0.168451	0.417634
Peak_11540	10	25866969	25867168	27	49	Hmmr	-0.755071	0.759321	0.186857
Peak_11541	10	25868762	25868878	33	48	Hmmr	-0.437063	0.85005	0.446668
Peak_11542	10	25871764	25871844	29	28	Hmmr	0.152087	0.377884	0.857088
Peak_11543	10	25873153	25873257	20	27	Hmmr	-0.329059	0.115051	0.676805
Peak_11544	10	25873854	25873917	18	11	Hmmr	0.805378	-0.504368	0.312304
Peak_11545	10	25874646	25874710	18	15	Hmmr	0.3624	-0.342161	0.590668
Peak_11546	10	25880861	25881159	67	73	Hmmr	-0.0215689	1.61526	1
Peak_11547	10	25882487	25882641	63	70	Hmmr	-0.0497815	1.54299	0.928141
Peak_11548	10	25891085	25891431	83	106	Nudcd2	-0.250419	2.0345	0.617414
Peak_11549	10	25892861	25892936	47	51	Nudcd2	-0.0156686	1.11785	1
Peak_1155	1	53136552	53136685	29	18	Fgfr1op	0.785834	0.125152	0.207264
Peak_11550	10	25893225	25893312	14	29	Nudcd2	-0.94255	-0.00770475	0.177496
Peak_11551	10	25895589	25895692	28	20	Nudcd2	0.584448	0.151444	0.353878
Peak_11552	10	25904155	25904353	68	120	Ccng1	-0.716299	2.02057	0.136969
Peak_11553	10	25904888	25905321	290	343	Ccng1	-0.139972	3.75846	0.747332
Peak_11554	10	25905448	25905533	66	63	Ccng1	0.168915	1.50314	0.781116
Peak_11555	10	25905721	25905907	125	169	Ccng1	-0.332681	2.6597	0.476459
Peak_11556	10	25906133	25906203	86	157	Ccng1	-0.765396	2.38285	0.0947794
Peak_11557	10	25906439	25906685	154	227	Ccng1	-0.457327	3.02717	0.308995
Peak_11558	10	25907230	25907425	226	294	Ccng1	-0.277231	3.47454	0.524203
Peak_11559	10	25908969	25909217	446	518	Ccng1	-0.113751	4.36256	0.791834
Peak_1156	1	53145866	53145929	17	18	Fgfr1op	0.0195263	-0.268822	1
Peak_11560	10	25910027	25910264	447	549	Ccng1	-0.194354	4.40812	0.647836
Peak_11561	10	25921592	25921759	64	70	NA	-0.0271045	1.55378	0.964267
Peak_11562	10	28889689	28889808	60	120	AABR07029442.1	-0.896531	1.95692	0.0594435
Peak_11563	10	28962210	28962454	23	24	NA	0.040512	0.118419	1
Peak_11564	10	29020891	29021012	17	17	Pttg1	0.101383	-0.305663	0.895414
Peak_11565	10	29022114	29022193	23	30	Pttg1	-0.279868	0.275812	0.70327
Peak_11566	10	29024412	29024530	42	48	Pttg1	-0.090266	0.999137	0.950038
Peak_11567	10	29025399	29025458	18	20	Pttg1	-0.0495489	-0.16247	1
Peak_11568	10	29033992	29034155	40	30	Slu7	0.515297	0.660662	0.396798
Peak_11569	10	29040641	29040745	37	23	Slu7	0.784618	0.453535	0.189878
Peak_1157	1	53148741	53148893	18	30	Fgfr1op	-0.631416	0.14034	0.353878
Peak_11570	10	29042116	29042187	51	34	Slu7	0.685016	0.92927	0.212753
Peak_11571	10	29042806	29042912	34	39	Slu7	-0.0954838	0.711352	0.881992
Peak_11572	10	29043914	29044138	58	52	Slu7	0.259079	1.28179	0.632818
Peak_11573	10	29044407	29044481	22	18	Slu7	0.389184	-0.0916545	0.557319
Peak_11574	10	29044590	29044658	25	18	NA	0.572665	0.00521232	0.371639
Peak_11575	10	29080310	29080545	45	4	C1qtnf2	3.5519	0.196985	3.57765e-06
Peak_11576	10	29083221	29083284	23	8	C1qtnf2	1.61008	-0.414132	0.0340354
Peak_11577	10	29083723	29083871	9	16	C1qtnf2	-0.72037	-0.700923	0.402639
Peak_11578	10	29253228	29253585	461	465	NA	0.0896398	4.30822	0.83597
Peak_11579	10	29253793	29253934	78	62	NA	0.432554	1.62136	0.389437
Peak_1158	1	53149312	53149397	11	17	Fgfr1op	-0.521117	-0.557931	0.536893
Peak_11580	10	29289135	29289238	16	23	Pwwp2a	-0.418698	-0.131573	0.632833
Peak_11581	10	29289329	29289731	61	76	Pwwp2a	-0.214668	1.58231	0.69034
Peak_11582	10	29318821	29318984	27	29	Pwwp2a	-0.000961257	0.352502	1
Peak_11583	10	29319166	29319772	91	72	Pwwp2a	0.439317	1.83543	0.362818
Peak_11584	10	29330364	29330423	3	29	Pwwp2a	-3.12046	-0.40116	0.000214972
Peak_11585	10	29333328	29333736	76	55	Pwwp2a	0.567592	1.52991	0.253296
Peak_11586	10	29342638	29342919	52	42	Ttc1	0.409153	1.06526	0.430389
Peak_11587	10	29342955	29343032	10	18	Ttc1	-0.738913	-0.55935	0.352653
Peak_11588	10	29343047	29343110	24	23	Ttc1	0.162663	0.119541	0.835033
Peak_11589	10	29348922	29348985	29	24	Ttc1	0.373374	0.282131	0.567342
Peak_1159	1	53152683	53152759	13	20	Fgfr1op	-0.515347	-0.348794	0.590668
Peak_11590	10	29350495	29350685	42	47	Ttc1	-0.0599748	0.984069	1
Peak_11591	10	29351416	29351523	37	44	Ttc1	-0.147394	0.853322	0.836062
Peak_11592	10	29357378	29357514	64	54	Ttc1	0.346502	1.38083	0.515094
Peak_11593	10	29359475	29359576	43	35	Ttc1	0.397825	0.807676	0.48486
Peak_11594	10	29365552	29365915	74	62	Ttc1	0.356725	1.57967	0.480796
Peak_11595	10	29367773	29367869	30	28	Ttc1	0.200797	0.401847	0.789772
Peak_11596	10	30104458	30104540	13	8	Ublcp1	0.792734	-0.906009	0.46563
Peak_11597	10	30113141	30113249	24	28	Ublcp1	-0.119688	0.251827	0.9231
Peak_11598	10	30114531	30114590	18	18	Ublcp1	0.101424	-0.231637	0.899515
Peak_11599	10	30115986	30116107	18	20	Ublcp1	-0.0495489	-0.16247	1
Peak_116	1	4652785	4653210	261	293	Rab32	-0.0646937	3.56868	0.883746
Peak_1160	1	53174891	53175113	157	226	Rnaset2	-0.423149	3.03516	0.346305
Peak_11600	10	30169234	30169455	72	63	Rnf145	0.294226	1.56849	0.56463
Peak_11601	10	30175142	30175315	40	30	Rnf145	0.515297	0.660662	0.396798
Peak_11602	10	30185832	30185931	45	33	Rnf145	0.5478	0.809349	0.326867
Peak_11603	10	30191491	30191717	115	109	Rnf145	0.179234	2.28116	0.711809
Peak_11604	10	30195735	30195876	94	69	Rnf145	0.547338	1.83691	0.273176
Peak_11605	10	30197520	30197725	65	48	Rnf145	0.538322	1.32281	0.297157
Peak_11606	10	30199624	30199769	111	108	Rnf145	0.141495	2.24861	0.771831
Peak_11607	10	30202131	30202230	80	69	Rnf145	0.315001	1.70731	0.541592
Peak_11608	10	30203389	30203695	114	96	Rnf145	0.349637	2.1922	0.470652
Peak_11609	10	30205919	30206878	452	378	Rnf145	0.359955	4.15556	0.40104
Peak_1161	1	53176962	53177116	113	147	Rnaset2	-0.277096	2.48584	0.549874
Peak_11610	10	30207051	30207110	23	41	Rnf145	-0.728865	0.525636	0.212903
Peak_11611	10	30833913	30834104	158	135	Clint1	0.328811	2.66499	0.464137
Peak_11612	10	30980692	30980861	157	155	Clint1	0.120528	2.75127	0.802164
Peak_11613	10	30981315	30981439	93	110	Clint1	-0.1399	2.13708	0.778903
Peak_11614	10	30983480	30983606	76	90	Clint1	-0.141584	1.85303	0.794746
Peak_11615	10	30984411	30984633	112	108	Clint1	0.15442	2.25526	0.750719
Peak_11616	10	30988691	30988919	124	138	Clint1	-0.0521504	2.50011	0.921313
Peak_11617	10	30992157	30992473	79	97	Clint1	-0.193727	1.93474	0.697783
Peak_11618	10	30993513	30993598	80	71	Clint1	0.273854	1.7255	0.571219
Peak_11619	10	31000405	31000533	95	84	Clint1	0.279275	1.96529	0.577632
Peak_1162	1	53179270	53179371	106	98	Rnaset2	0.215075	2.14919	0.666328
Peak_11620	10	31003262	31003478	117	101	Clint1	0.31392	2.24466	0.502228
Peak_11621	10	31005042	31005112	33	48	Clint1	-0.437063	0.85005	0.446668
Peak_11622	10	31006165	31006898	418	400	Clint1	0.16558	4.1314	0.701038
Peak_11623	10	31007016	31007249	90	96	Clint1	0.00900644	2.01561	1
Peak_11624	10	31026803	31026910	39	32	NA	0.386161	0.678663	0.543057
Peak_11625	10	31028044	31028103	14	26	NA	-0.785748	-0.101384	0.288484
Peak_11626	10	31028840	31029119	62	69	Lsm11	-0.0521007	1.52175	0.927198
Peak_11627	10	31032896	31033063	66	52	Lsm11	0.445129	1.38208	0.393897
Peak_11628	10	31041155	31041598	139	121	Lsm11	0.301914	2.49458	0.519965
Peak_11629	10	31044966	31045211	36	65	Thg1l	-0.748361	1.1509	0.146513
Peak_1163	1	53180230	53180340	56	50	Rnaset2	0.265	1.2303	0.622064
Peak_11630	10	31050691	31050791	22	25	Thg1l	-0.0818605	0.117296	1
Peak_11631	10	31051940	31052029	20	25	Thg1l	-0.218578	0.0583752	0.829731
Peak_11632	10	31146133	31146315	39	46	Adam19	-0.135632	0.919773	0.842331
Peak_11633	10	31150422	31150570	20	41	Adam19	-0.929371	0.458816	0.118898
Peak_11634	10	31154826	31154933	48	55	Adam19	-0.0940406	1.18592	0.910769
Peak_11635	10	31186616	31186720	41	59	Adam19	-0.421888	1.14093	0.453963
Peak_11636	10	31193687	31193817	36	60	Adam19	-0.633122	1.08195	0.227066
Peak_11637	10	31205906	31206070	48	40	Adam19	0.364122	0.973482	0.526267
Peak_11638	10	31214266	31214425	35	61	Adam19	-0.697422	1.08122	0.1832
Peak_11639	10	31216124	31216221	20	51	Adam19	-1.24335	0.661769	0.033664
Peak_1164	1	53182912	53183056	26	44	Rnaset2	-0.654426	0.648114	0.246249
Peak_11640	10	31218029	31218154	24	37	Adam19	-0.52017	0.462712	0.390866
Peak_11641	10	31220198	31220349	40	40	Adam19	0.10181	0.839105	0.945019
Peak_11642	10	31221683	31221806	43	33	Adam19	0.482391	0.772948	0.391538
Peak_11643	10	31226994	31227092	48	28	Adam19	0.876702	0.777198	0.11268
Peak_11644	10	31228483	31228723	96	102	Adam19	0.0146466	2.10405	1
Peak_11645	10	31229316	31229591	76	91	Adam19	-0.157502	1.86127	0.767404
Peak_11646	10	31237070	31237196	24	44	Adam19	-0.769348	0.607515	0.177625
Peak_11647	10	31237310	31237373	30	22	Adam19	0.546912	0.25821	0.38288
Peak_11648	10	31237533	31237868	90	57	Adam19	0.759751	1.69422	0.123733
Peak_11649	10	31238001	31238154	40	48	Adam19	-0.160449	0.967292	0.796579
Peak_1165	1	53186151	53186246	18	31	Rnaset2	-0.678522	0.167352	0.309909
Peak_11650	10	31238703	31238825	33	40	Adam19	-0.174805	0.710479	0.766469
Peak_11651	10	31239115	31239599	101	121	Adam19	-0.158345	2.26347	0.752694
Peak_11652	10	31285367	31285426	8	14	Cyfip2	-0.69692	-0.857978	0.37526
Peak_11653	10	31391707	31391981	71	121	Cyfip2	-0.666082	2.05096	0.164242
Peak_11654	10	31393705	31393839	50	39	Cyfip2	0.459277	0.990211	0.413651
Peak_11655	10	31532342	31532431	20	11	Med7	0.956421	-0.418219	0.212448
Peak_11656	10	31536000	31536081	16	15	Med7	0.193674	-0.423668	0.779134
Peak_11657	10	31782105	31782195	12	19	Timd2	-0.556207	-0.429115	0.471995
Peak_11658	10	31870313	31870376	10	4	NA	1.39541	-1.37873	0.23595
Peak_11659	10	34149763	34149988	698	834	Rack1	-0.154667	5.02793	0.713422
Peak_1166	1	53190387	53190459	15	22	Rnaset2	-0.447325	-0.200415	0.61982
Peak_11660	10	34150949	34151198	652	894	Rack1	-0.353217	5.03764	0.401002
Peak_11661	10	34151614	34151816	1236	1527	Rack1	-0.202875	5.87621	0.625906
Peak_11662	10	34152662	34152838	1365	1748	Rack1	-0.254656	6.04714	0.539663
Peak_11663	10	34153061	34153213	1136	1447	Rack1	-0.24695	5.77841	0.55299
Peak_11664	10	34153363	34153578	1066	1314	Rack1	-0.199609	5.66133	0.632283
Peak_11665	10	34154619	34154754	602	749	Rack1	-0.213035	4.84606	0.614765
Peak_11666	10	34155008	34155092	251	332	Rack1	-0.301237	3.63791	0.491223
Peak_11667	10	34156736	34156864	159	146	Trim41	0.225002	2.72056	0.623515
Peak_11668	10	34158205	34158386	255	230	Trim41	0.250862	3.38338	0.571324
Peak_11669	10	34161411	34161525	182	122	Trim41	0.678611	2.72277	0.136899
Peak_1167	1	53191767	53191979	104	115	Rnaset2	-0.0428734	2.24589	0.953771
Peak_11670	10	34165076	34166287	1102	771	Trim41	0.617365	5.33039	0.139419
Peak_11671	10	34166373	34166528	73	80	Trim41	-0.0299267	1.73983	1
Peak_11672	10	34185901	34186442	73	108	Trim7	-0.462282	1.9705	0.34836
Peak_11673	10	34187171	34187264	18	27	Trim7	-0.480101	0.0560791	0.517897
Peak_11674	10	34192241	34192496	29	32	Trim7	-0.0397281	0.46758	1
Peak_11675	10	34198944	34199202	69	71	Trim7	0.0607968	1.61637	0.965596
Peak_11676	10	34199230	34199367	27	37	Trim7	-0.351047	0.529424	0.563725
Peak_11677	10	34200231	34200591	103	94	NA	0.233743	2.10006	0.633522
Peak_11678	10	34200791	34200961	39	38	NA	0.139151	0.787043	0.886885
Peak_11679	10	34316842	34316996	32	26	AC103024.2	0.399951	0.403849	0.533144
Peak_1168	1	53714047	53714361	166	165	NA	0.110762	2.83537	0.812029
Peak_11680	10	34317334	34317867	126	140	NA	-0.0498283	2.52168	0.941964
Peak_11681	10	34355741	34355865	130	156	AC103024.1	-0.160765	2.62307	0.733379
Peak_11682	10	34490613	34490672	6	9	Zfp62	-0.474728	-1.30859	0.653224
Peak_11683	10	34490845	34490905	2	14	Zfp62	-2.63405	-1.24217	0.0118324
Peak_11684	10	34491615	34491682	15	13	Zfp62	0.305838	-0.552257	0.769087
Peak_11685	10	34492746	34492822	12	8	Zfp62	0.678362	-0.965659	0.572981
Peak_11686	10	34519357	34519848	142	105	Mgat1	0.537077	2.42518	0.240886
Peak_11687	10	34524824	34524938	72	35	Mgat1	1.13986	1.25381	0.0313993
Peak_11688	10	34534747	34536506	1172	861	Mgat1	0.546947	5.44724	0.190272
Peak_11689	10	34536622	34537080	212	207	Mgat1	0.13648	3.17232	0.763405
Peak_1169	1	53714712	53714947	68	114	NA	-0.64238	1.97582	0.187119
Peak_11690	10	34955901	34956359	416	547	Hnrnpab,LOC103690164	-0.292753	4.35807	0.491273
Peak_11691	10	34956652	34956711	213	252	Hnrnpab,LOC103690164	-0.140367	3.3168	0.762132
Peak_11692	10	34957419	34957492	220	248	Hnrnpab,LOC103690164	-0.0706709	3.32712	0.886131
Peak_11693	10	34959400	34959505	92	153	Hnrnpab,LOC103690164	-0.631028	2.39635	0.166198
Peak_11694	10	34960248	34960390	187	262	Hnrnpab,LOC103690164	-0.384183	3.26285	0.384798
Peak_11695	10	34961102	34961376	806	997	Hnrnpab	-0.204657	5.26148	0.626124
Peak_11696	10	34961484	34961603	226	262	Hnrnpab	-0.111059	3.38634	0.804351
Peak_11697	10	34975747	34975925	111	138	Nhp2	-0.211767	2.42544	0.659658
Peak_11698	10	34976046	34976158	118	123	Nhp2	0.0422127	2.38289	0.957626
Peak_11699	10	34978230	34978350	148	192	Nhp2	-0.273178	2.86763	0.546256
Peak_117	1	4755820	4756030	58	30	Grm1	1.05	0.981205	0.0529098
Peak_1170	1	53715139	53715643	244	294	NA	-0.166729	3.52505	0.706758
Peak_11700	10	34978728	34978903	136	160	Nhp2	-0.132225	2.67241	0.791214
Peak_11701	10	34985325	34985412	17	24	Rmnd5b	-0.392934	-0.0658604	0.644953
Peak_11702	10	34990780	34990888	20	15	Rmnd5b	0.513443	-0.264943	0.437875
Peak_11703	10	34997965	34998125	14	22	LOC103689949	-0.546039	-0.236745	0.52678
Peak_11704	10	34998324	34998693	28	37	LOC103689949	-0.298809	0.551005	0.625105
Peak_11705	10	34998881	34998944	12	11	LOC103689949	0.225208	-0.798109	1
Peak_11706	10	35036544	35036607	10	4	Trappc2b	1.39541	-1.37873	0.23595
Peak_11707	10	35046203	35046328	36	24	LOC103689920	0.684156	0.452554	0.25707
Peak_11708	10	35046865	35047051	21	34	LOC103689920	-0.590239	0.322559	0.352499
Peak_11709	10	35047508	35047828	64	81	LOC103689920	-0.23731	1.66158	0.643013
Peak_1171	1	53720125	53720420	342	291	Afdn	0.334972	3.7663	0.441064
Peak_11710	10	35049275	35049366	60	54	LOC103689920	0.253574	1.33151	0.642991
Peak_11711	10	35053138	35053238	64	57	LOC103689920	0.268681	1.4149	0.624389
Peak_11712	10	35053451	35053541	29	32	LOC103689920	-0.0397281	0.46758	1
Peak_11713	10	35147790	35148009	44	24	Cnot6	0.972786	0.625755	0.0940362
Peak_11714	10	35150244	35150359	33	20	Cnot6	0.82055	0.286341	0.178238
Peak_11715	10	35153394	35153506	14	28	Cnot6	-0.892153	-0.0382503	0.209224
Peak_11716	10	35155383	35155452	24	16	Cnot6	0.682698	-0.0892227	0.288484
Peak_11717	10	35159946	35160143	35	60	Cnot6	-0.673627	1.06702	0.200285
Peak_11718	10	35175492	35175615	27	41	Cnot6	-0.498655	0.610255	0.385867
Peak_11719	10	35185483	35185727	103	92	Cnot6	0.264726	2.08607	0.585413
Peak_1172	1	53723088	53723270	151	161	Afdn	0.00960811	2.74955	1
Peak_11720	10	35333886	35334099	134	134	Mapk9	0.102033	2.53464	0.828248
Peak_11721	10	35342634	35342882	151	151	Mapk9	0.102044	2.70459	0.845985
Peak_11722	10	35350445	35350609	67	57	Mapk9	0.334649	1.44999	0.532737
Peak_11723	10	35356332	35356457	25	35	Mapk9	-0.381682	0.441751	0.543792
Peak_11724	10	35361806	35361990	56	69	Mapk9	-0.198642	1.45425	0.703369
Peak_11725	10	35363385	35363499	74	69	Mapk9	0.202702	1.64804	0.70463
Peak_11726	10	35367361	35367489	61	47	Mapk9	0.477158	1.25896	0.357832
Peak_11727	10	35370955	35371024	34	52	Mapk9	-0.509328	0.931592	0.355786
Peak_11728	10	35372063	35372617	148	120	Mapk9	0.40431	2.53921	0.385426
Peak_11729	10	35375072	35375150	17	22	NA	-0.268106	-0.130342	0.811404
Peak_1173	1	53730959	53731965	755	830	Afdn	-0.0345013	5.07893	0.937215
Peak_11730	10	35637154	35637371	116	150	Tbc1d9b	-0.268455	2.51838	0.558251
Peak_11731	10	35641890	35642048	118	123	Tbc1d9b	0.0422127	2.38289	0.957626
Peak_11732	10	35648192	35648359	91	68	Tbc1d9b	0.521627	1.80154	0.297386
Peak_11733	10	35652204	35652446	139	111	Tbc1d9b	0.426223	2.4407	0.354713
Peak_11734	10	35653246	35653502	127	130	Tbc1d9b	0.0683783	2.47456	0.880529
Peak_11735	10	35654700	35654830	54	56	Tbc1d9b	0.049548	1.27914	0.957715
Peak_11736	10	35656370	35656517	51	42	Tbc1d9b	0.381204	1.05011	0.505041
Peak_11737	10	35658512	35658681	92	134	Tbc1d9b	-0.439902	2.28467	0.346508
Peak_11738	10	35659168	35659385	152	194	Tbc1d9b	-0.249676	2.89293	0.593053
Peak_11739	10	35661652	35661711	54	53	Tbc1d9b	0.128794	1.24166	0.828105
Peak_1174	1	53734298	53734359	44	69	Afdn	-0.54572	1.30914	0.297157
Peak_11740	10	35662848	35663000	73	91	Tbc1d9b	-0.215512	1.83494	0.679289
Peak_11741	10	35663066	35663161	63	50	Tbc1d9b	0.434581	1.32151	0.405236
Peak_11742	10	35664535	35664672	77	58	Tbc1d9b	0.509975	1.57134	0.306382
Peak_11743	10	35664802	35664876	51	48	Tbc1d9b	0.189113	1.13444	0.728067
Peak_11744	10	35665574	35665668	102	66	Tbc1d9b	0.729037	1.88197	0.131283
Peak_11745	10	35667367	35667637	132	114	Tbc1d9b	0.313312	2.41611	0.498443
Peak_11746	10	35667985	35668048	54	69	Tbc1d9b	-0.250995	1.43105	0.629229
Peak_11747	10	35669826	35669925	66	72	Tbc1d9b	-0.0233606	1.59505	1
Peak_11748	10	35672801	35672904	74	79	Tbc1d9b	0.00778784	1.74035	1
Peak_11749	10	35674893	35675678	373	301	Tbc1d9b	0.411386	3.85757	0.33779
Peak_1175	1	53736474	53736637	292	239	Afdn	0.3909	3.51538	0.375063
Peak_11750	10	35704789	35705567	1792	2079	Sqstm1	-0.112184	6.36364	0.787207
Peak_11751	10	35706953	35707190	1553	1871	Sqstm1	-0.166612	6.18587	0.688312
Peak_11752	10	35707298	35707598	2506	3076	Sqstm1	-0.193532	6.88983	0.639529
Peak_11753	10	35711941	35712102	1699	2019	Sqstm1	-0.146817	6.30492	0.723614
Peak_11754	10	35713260	35713810	3217	3678	Sqstm1	-0.0910743	7.19619	0.825692
Peak_11755	10	35714005	35714159	1007	1164	Sqstm1	-0.106887	5.53057	0.799176
Peak_11756	10	35716030	35716258	1671	1985	Sqstm1	-0.146289	6.2807	0.724626
Peak_11757	10	35726539	35726941	135	165	Mgat4b	-0.187222	2.69067	0.694809
Peak_11758	10	35731901	35732083	122	104	Mgat4b	0.332056	2.29603	0.48017
Peak_11759	10	35732181	35732311	91	73	Mgat4b	0.419453	1.84378	0.385913
Peak_1176	1	53737020	53737170	289	253	Afdn	0.293924	3.54318	0.502178
Peak_11760	10	35732451	35732564	71	84	Mgat4b	-0.140215	1.75657	0.812767
Peak_11761	10	35733563	35733622	39	89	Mgat4b	-1.08585	1.47647	0.0345983
Peak_11762	10	35733805	35733925	73	136	Mgat4b	-0.794502	2.16907	0.0947636
Peak_11763	10	35734182	35734320	104	110	Mgat4b	0.0211832	2.21412	0.976387
Peak_11764	10	35734522	35734886	155	162	Mgat4b	0.0383721	2.77265	0.934241
Peak_11765	10	35735662	35736203	198	255	Mgat4b	-0.262723	3.27745	0.553109
Peak_11766	10	35766237	35766352	51	43	Maml1	0.34736	1.06452	0.505041
Peak_11767	10	35766453	35766512	19	30	Maml1	-0.553919	0.168451	0.417634
Peak_11768	10	35766959	35767080	40	38	Maml1	0.175566	0.805166	0.832732
Peak_11769	10	35767277	35767373	28	35	Maml1	-0.218926	0.509432	0.73872
Peak_1177	1	53737396	53737523	245	218	Afdn	0.270435	3.31727	0.534797
Peak_11770	10	35767804	35768160	95	80	Maml1	0.349553	1.93438	0.477138
Peak_11771	10	35773357	35773442	30	42	Maml1	-0.381951	0.689384	0.498407
Peak_11772	10	35776057	35777036	151	183	Maml1	-0.175036	2.84377	0.693344
Peak_11773	10	35799847	35800010	100	81	Maml1	0.405569	1.98276	0.390246
Peak_11774	10	35803039	35803253	220	273	Canx	-0.209163	3.39934	0.633068
Peak_11775	10	35803849	35804143	994	1178	Canx	-0.142877	5.53061	0.733005
Peak_11776	10	35804983	35805391	1482	1703	Canx	-0.0983973	6.08279	0.813562
Peak_11777	10	35806445	35806598	779	910	Canx	-0.122097	5.16889	0.773219
Peak_11778	10	35807327	35807609	505	615	Canx	-0.182134	4.57695	0.665905
Peak_11779	10	35809041	35809232	767	1063	Canx	-0.368664	5.28008	0.378786
Peak_1178	1	53753494	53753639	157	165	Afdn	0.0304029	2.79482	0.951371
Peak_11780	10	35809802	35809980	522	684	Canx	-0.287758	4.68153	0.4972
Peak_11781	10	35812300	35812492	468	546	Canx	-0.120235	4.43511	0.780733
Peak_11782	10	35815476	35815704	346	494	Canx	-0.411486	4.15987	0.336573
Peak_11783	10	35816371	35816497	472	612	Canx	-0.272553	4.52847	0.519182
Peak_11784	10	35816849	35817060	690	795	Canx	-0.102213	4.98399	0.811721
Peak_11785	10	35818248	35818343	271	383	Canx	-0.396769	3.80105	0.357333
Peak_11786	10	35818922	35819072	288	404	Canx	-0.386017	3.8822	0.366934
Peak_11787	10	35819561	35819827	957	1180	Canx	-0.200045	5.50623	0.632176
Peak_11788	10	35833713	35833937	981	1222	Canx	-0.214767	5.54978	0.606989
Peak_11789	10	35856212	35856308	12	5	NA	1.34272	-1.15569	0.206492
Peak_1179	1	53755368	53755530	145	160	Afdn	-0.0398584	2.71647	0.948699
Peak_11790	10	35859143	35859231	11	10	Cby3	0.236808	-0.909153	1
Peak_11791	10	35871246	35871327	137	117	Hnrnph1	0.32947	2.46181	0.478838
Peak_11792	10	35872498	35872678	175	147	Hnrnph1	0.353391	2.79984	0.43977
Peak_11793	10	35872926	35873019	90	142	Hnrnph1	-0.555149	2.32014	0.229786
Peak_11794	10	35874512	35874719	168	199	Hnrnph1	-0.142082	2.97866	0.759095
Peak_11795	10	35875629	35876124	290	267	Hnrnph1	0.221242	3.58111	0.619989
Peak_11796	10	35878048	35878117	76	71	Hnrnph1	0.199968	1.68675	0.711298
Peak_11797	10	35879176	35879398	164	164	Hnrnph1	0.10205	2.82225	0.825993
[truncated: 84,176 more rows]
